# Supplementary material for: The AhR‐SRC axis as a therapeutic vulnerability in BRAFi‐resistant melanoma
Source: EMBO Mol Med. 2022 Oct 28;14(12):e15677. doi: 10.15252/emmm.202215677 (PMC9728058; doi:10.15252/emmm.202215677)
Supplement: Supplementary file 3 — Dataset EV1 [file EMMM-14-e15677-s003.xlsx]

## Sheet: Datasets EV1
Datasets EV1a : Gene Set Enrichment analysis for overexpressed genes in BRAFi-sensitive melanoma cell lines from Cancer Cell Line Encyclopediae						Datasets EV1b : Gene Set Enrichment analysis for overexpressed genes in BRAFi-sensitive melanoma cell lines from Cancer Cell Line Encyclopediae						Datasets EV1c : Gene Set Enrichment analysis for overexpressed genes in Tsoi dataset (differentiated/dedifferentiated)						Datasets EV1d : Gene Set Enrichment analysis for overexpressed genes in Tsoi dataset (differentiated/dedifferentiated)						Datasets EV1e : Functional annotation of genes enriched between differentiated-sentive/dedifferentiated-resistant phenotypes (KEGG_2019)
ranked in sensitive state						ranked in resistant state						ranked in differentiated state						ranked in differentiated state						Term	P-value	Adjusted P-value	Old P-value	Old Adjusted P-value	Odds Ratio	Combined Score	Genes
NAME	PROBE	RANK IN GENE LIST	RANK METRIC SCORE	RUNNING ES		NAME	PROBE	RANK IN GENE LIST	RANK METRIC SCORE	RUNNING ES		NAME	PROBE	RANK IN GENE LIST	RANK METRIC SCORE	RUNNING ES		NAME	PROBE	RANK IN GENE LIST	RANK METRIC SCORE	RUNNING ES		Focal adhesion	2.6798348550300923E-7	4.984492830355972E-5	0	0	6.747550188039621	102.1062268485482	LAMA5;PRKCB;LAMB2;LAMC1;THBS1;EGFR;VEGFA;COL1A1;COL6A2;PDGFC;COL6A1;CTNNB1;ITGB8
row_0	SLC16A6	0	0.5305043458938599	0.01769099		row_0	IL7R	8	0.5627990365028381	0.013829485		row_0	MITF	0	2.0621039867401123	0.01704103		row_0	LOXL2	19	1.0504841804504395	0.0077069406		Melanogenesis	1.4956727061219867E-6	1.0115637532429239E-4	0	0	9.306238185255198	124.82396304971702	DCT;PRKCB;CREB3L1;WNT5A;TYRP1;CTNNB1;MITF;ADCY2;TYR
row_1	RUNX3	7	0.40698131918907166	0.030749625		row_1	PDGFC	20	0.5317621231079102	0.026721053		row_1	VAT1	3	1.6437630653381348	0.030522386		row_1	WNT5A	20	1.0393623113632202	0.016296132		PI3K-Akt signaling pathway	1.6315544407143934E-6	1.0115637532429239E-4	0	0	4.602603550295858	61.33419067592204	LAMA5;IRS1;LAMB2;TGFA;LAMC1;THBS1;EGFR;VEGFA;COL1A1;CREB3L1;COL6A2;PDGFC;COL6A1;ITGB8;SGK1;IL7R
row_2	APOE	17	0.3627123534679413	0.042075414		row_2	BASP1	24	0.5176157355308533	0.039662197		row_2	LGALS3	11	1.3423850536346436	0.041256826		row_2	CRIM1	42	0.9426167607307434	0.023009123		Aldosterone-regulated sodium reabsorption	2.6020579546707287E-6	1.0857800779657745E-4	0	0	18.20552995391705	234.10869469807352	IRS1;PRKCB;SCNN1A;SFN;ATP1A1;SGK1
row_3	SEMA6A	22	0.3549899458885193	0.053571325		row_3	F2RL1	31	0.4980011582374573	0.051954374		row_3	ASAH1	12	1.3306884765625	0.052253507		row_3	PDGFC	51	0.9152666926383972	0.030162627		ECM-receptor interaction	2.91876365044563E-6	1.0857800779657745E-4	0	0	10.244282744282744	130.55672928655278	COL1A1;LAMA5;LAMB2;COL6A2;COL6A1;ITGB8;LAMC1;THBS1
row_4	SLAMF7	27	0.3450477123260498	0.06473569		row_4	STC2	38	0.4802890717983246	0.063798495		row_4	CLCN7	22	1.2651299238204956	0.062246975		row_4	S100A6	63	0.8923568725585938	0.036972992		Pathways in cancer	5.2498748396249056E-6	1.5666421795315725E-4	0	0	3.6376071602411915	44.22350452512096	NOTCH2;LAMA5;JUP;PRKCB;LAMB2;MMP2;WNT5A;TGFA;ADCY2;MITF;LAMC1;EGFR;GLI2;VEGFA;AR;CDH1;HMOX1;CTNNB1;IL7R
row_5	CAPG	44	0.3178046941757202	0.07396522		row_5	CRIM1	55	0.45344045758247375	0.07445414		row_5	GPNMB	28	1.2131004333496094	0.07201556		row_5	HMGA1	78	0.8564644455909729	0.04333293		Protein digestion and absorption	5.895965191785488E-6	1.5666421795315725E-4	0	0	9.24108818011257	111.27418195519053	COL1A1;SLC7A8;COL6A2;COL6A1;COL11A2;ATP1A1;SLC38A2;SLC8A1
row_6	APOLD1	46	0.3156021237373352	0.08440423		row_6	MICAL2	60	0.4489758014678955	0.085608		row_6	ZFYVE16	39	1.1856961250305176	0.081301324		row_6	EGFR	80	0.8553443551063538	0.05035014		Human papillomavirus infection	1.5134200103291817E-5	3.5187015240153476E-4	0	0	4.269833312445169	47.38897331624257	NOTCH2;LAMA5;LAMB2;WNT5A;LAMC1;THBS1;EGFR;VEGFA;COL1A1;CREB3L1;COL6A2;COL6A1;CTNNB1;ITGB8
row_7	PLXNC1	47	0.31434622406959534	0.094886884		row_7	NTM	89	0.41806286573410034	0.09475756		row_7	SIRPA	45	1.1420646905899048	0.09048288		row_7	NTM	83	0.8393282890319824	0.057183728		Bladder cancer	7.659672712648956E-5	0.0015829990272807845	0	0	12.99894681411269	123.19044971967017	CDH1;MMP2;THBS1;EGFR;VEGFA
row_8	NRXN3	67	0.2984899580478668	0.10321574		row_8	COLEC10	96	0.413184255361557	0.10490415		row_8	TYR	48	1.1320749521255493	0.0997357		row_8	CACNA2D3	114	0.7767381072044373	0.06206447		Prostate cancer	8.772569167362855E-5	0.0016316978651294911	0	0	7.328973950026581	68.46211322560302	AR;PLAU;CREB3L1;PDGFC;TGFA;CTNNB1;EGFR
row_9	ADCY2	75	0.29503825306892395	0.11245582		row_9	WNT5A	114	0.3984324336051941	0.11411735		row_9	SCARB1	53	1.1174943447113037	0.108765475		row_9	TPM4	127	0.7648059129714966	0.06776949		Arrhythmogenic right ventricular cardiomyopathy (ARVC)	1.2773274206784687E-4	0.0021598445476926835	0	0	8.535930735930735	76.52948819390727	JUP;CACNA2D3;PKP2;ITGB8;CTNNB1;SLC8A1
row_10	CYB5R2	76	0.294975221157074	0.1222925		row_10	CACNA2D3	135	0.3798810541629791	0.12270847		row_10	APOE	55	1.1131354570388794	0.11791305		row_10	STC2	151	0.7360144257545471	0.0726726		Adrenergic signaling in cardiomyocytes	1.825377085287481E-4	0.0028293344821955957	0	0	5.5157215047726	47.48238523255752	TPM4;CREB3L1;CACNA2D3;ADCY2;SCN5A;ATP1A1;SLC8A1;RAPGEF4
row_11	EPHA5	84	0.28738024830818176	0.13127722		row_11	COL1A1	137	0.3780207335948944	0.1322202		row_11	MBP	82	1.035827398300171	0.12513997		row_11	KRT7	155	0.7285934686660767	0.07853981		Fatty acid biosynthesis	3.280032986728788E-4	0.004692970273319651	0	0	27.850704225352114	223.43190960038504	FASN;ACSL5;ACSL3
row_12	SLC7A8	87	0.28532737493515015	0.14062111		row_12	EGFR	148	0.3639686405658722	0.14091808		row_12	SDCBP	86	1.0289623737335205	0.1334894		row_12	PMEPA1	163	0.7201982140541077	0.08413256		Rap1 signaling pathway	4.1689172238816753E-4	0.005538704311728512	0	0	4.322886779960274	33.64366189908274	PRKCB;CDH1;PDGFC;CTNNB1;ADCY2;THBS1;EGFR;RAPGEF4;VEGFA
row_13	MITF	108	0.2678842544555664	0.14784381		row_13	CYR61	152	0.36131322383880615	0.1499053		row_13	SREBF2	95	1.0137163400650024	0.14145648		row_13	HHEX	170	0.7156627178192139	0.0897391		Transcriptional misregulation in cancer	9.604396260567205E-4	0.011909451363103334	0	0	4.23638720829732	29.434924294112257	HHEX;NR4A3;JUP;PLAU;TSPAN7;MITF;RUNX2;PBX1
row_14	NR4A3	126	0.25789299607276917	0.15498991		row_14	EML1	156	0.36016082763671875	0.15886337		row_14	MYO10	103	0.9967692494392395	0.14933479		row_14	CYR61	174	0.7148749232292175	0.095492944		Parathyroid hormone synthesis, secretion and action	0.0010297261157323405	0.011970566095388458	0	0	5.624	38.684472645334026	PRKCB;MMP15;CREB3L1;ADCY2;RUNX2;EGFR
row_15	S100B	127	0.25727376341819763	0.16356935		row_15	NUAK1	168	0.34937286376953125	0.1671411		row_15	FAM174B	124	0.9518417716026306	0.15617529		row_15	SECTM1	189	0.7063243985176086	0.100612134		Thyroid hormone synthesis	0.0012344217446803147	0.013506026147678738	0	0	6.770726011401882	45.34458559202252	HSPA5;PRKCB;CREB3L1;ADCY2;ATP1A1
row_16	ITGB8	128	0.25676149129867554	0.17213169		row_16	F3	187	0.33549970388412476	0.17471138		row_16	PSAP	128	0.9442926049232483	0.163825		row_16	COL6A2	199	0.7015902996063232	0.10594857		Cushing syndrome	0.0015010330740340908	0.015424629484792908	0	0	4.443682917367128	28.891056373853637	SCARB1;CREB3L1;WNT5A;CTNNB1;ADCY2;PBX1;EGFR
row_17	GPNMB	163	0.24087855219841003	0.17725642		row_17	COL6A2	202	0.3276093006134033	0.18228579		row_17	DCT	130	0.9340509176254272	0.17149265		row_17	TGFBI	205	0.6989232301712036	0.11146805		Proteoglycans in cancer	0.0015756341946831466	0.015424629484792908	0	0	3.9041450777202074	25.19382854575743	PRKCB;PLAU;MMP2;WNT5A;CTNNB1;THBS1;EGFR;VEGFA
row_18	CDH1	165	0.23967979848384857	0.18516362		row_18	PBX1	226	0.31820085644721985	0.18916382		row_18	HSD17B14	135	0.9270045757293701	0.17894824		row_18	VEGFA	224	0.6831257939338684	0.11619044		Insulin secretion	0.002404751632981485	0.022364190186727813	0	0	5.764144871569832	34.75957268964126	PRKCB;CREB3L1;ADCY2;ATP1A1;RAPGEF4
row_19	OCA2	166	0.23963835835456848	0.19315495		row_19	PAWR	229	0.31644973158836365	0.19706707		row_19	GPR143	141	0.9192798733711243	0.18628871		row_19	CD96	249	0.6689696907997131	0.12048823		Relaxin signaling pathway	0.0029091410964305823	0.025766678282670874	0	0	4.529953917050691	26.454466089763336	COL1A1;CREB3L1;MMP2;ADCY2;EGFR;VEGFA
row_20	TFAP2A	183	0.23121793568134308	0.19949703		row_20	PLAU	230	0.3162003457546234	0.20506588		row_20	SLC6A8	142	0.9186681509017944	0.1938805		row_20	SOX9	254	0.6666429042816162	0.12579222		Dilated cardiomyopathy (DCM)	0.00307502929937722	0.02599797498564377	0	0	5.427642455637606	31.395876736959103	TPM4;CACNA2D3;ITGB8;ADCY2;SLC8A1
row_21	CEACAM1	188	0.23031459748744965	0.20683533		row_21	TBC1D2	245	0.31141799688339233	0.21223068		row_21	MYO5A	147	0.9074323177337646	0.20117435		row_21	PAWR	265	0.6617652177810669	0.13074826		Amoebiasis	0.0038706449171833006	0.031301737156351914	0	0	5.12811832717046	28.48328270142009	COL1A1;LAMA5;PRKCB;LAMB2;LAMC1
row_22	MYO1D	207	0.22419646382331848	0.2127722		row_22	SECTM1	252	0.3056820034980774	0.21965784		row_22	MYO1D	158	0.8897045850753784	0.20801407		row_22	ASPH	292	0.6431377530097961	0.13473003		Aldosterone synthesis and secretion	0.0042267241318470075	0.032757112021814305	0	0	5.01732660653315	27.426353029187073	SCARB1;PRKCB;CREB3L1;ADCY2;ATP1A1
row_23	GPR143	216	0.2212136834859848	0.2194649		row_23	SLC24A3	280	0.29725363850593567	0.22580226		row_23	LYST	174	0.8693100810050964	0.21442889		row_23	RTN4	300	0.6377566456794739	0.1396415		AGE-RAGE signaling pathway in diabetic complications	0.004605589025892316	0.03426558235263884	0	0	4.91119980044899	26.424635421205103	COL1A1;PRKCB;MMP2;F3;VEGFA
row_24	FAM174B	224	0.2168867290019989	0.22609882		row_24	IRS1	315	0.2853724956512451	0.23128963		row_24	MICAL1	178	0.8638425469398499	0.22141379		row_24	IER3	326	0.6226933598518372	0.14350557		Cell adhesion molecules (CAMs)	0.0049665132669228385	0.03552967183260185	0	0	4.038026721479959	21.421882137726563	CDH4;CDH3;CADM1;CDH1;NRXN3;ITGB8
row_25	LXN	235	0.21494059264659882	0.23241127		row_25	GLI2	318	0.28376418352127075	0.23836604		row_25	CTNNB1	179	0.8629769086837769	0.22854535		row_25	GPRC5A	353	0.6120210886001587	0.14723021		Cortisol synthesis and secretion	0.005356577097451416	0.03690086444910976	0	0	6.100525827404887	31.902273443257425	SCARB1;CREB3L1;ADCY2;PBX1
row_26	MAT1A	251	0.20837903022766113	0.23807725		row_26	SLC8A1	326	0.28037911653518677	0.24510218		row_26	VGF	241	0.8049086928367615	0.23206948		row_26	TSPAN13	359	0.6100805997848511	0.15201549		Tyrosine metabolism	0.0068227558630810465	0.045322592519038384	0	0	8.429790866410585	42.04351284934773	DCT;TYRP1;TYR
row_27	ZFYVE16	252	0.20822863280773163	0.24502116		row_27	DIO2	338	0.27666160464286804	0.25154057		row_27	TSPAN3	251	0.7980307936668396	0.23820287		row_27	CPA4	378	0.6029390692710876	0.15607524		Bile secretion	0.007678362816748503	0.04760584946384072	0	0	5.470588235294118	26.63820296699169	SCARB1;ADCY2;ATP1A1;ABCG2
row_28	HMOX1	272	0.202365443110466	0.2501445		row_28	TBL1X	343	0.2752017378807068	0.25829852		row_28	SEMA6A	260	0.7902194857597351	0.244323		row_28	F2RL1	407	0.5931165814399719	0.15954109		Melanoma	0.007678362816748503	0.04760584946384072	0	0	5.470588235294118	26.63820296699169	CDH1;PDGFC;MITF;EGFR
row_29	NAV2	279	0.19992512464523315	0.25629833		row_29	BNC1	359	0.26962971687316895	0.2643553		row_29	QPCT	281	0.7696774005889893	0.24965811		row_29	PSG9	410	0.5901263356208801	0.1643153		PPAR signaling pathway	0.008445993791610124	0.0496852846754806	0	0	5.3137466307277625	25.368161486881398	SCD;ACSL5;ACSL3;ANGPTL4
row_30	MICAL1	290	0.19621330499649048	0.26198626		row_30	LOXL2	392	0.2594706416130066	0.26928928		row_30	TYRP1	309	0.7490159273147583	0.25446358		row_30	NUAK1	423	0.5868393182754517	0.16854961		Thyroid hormone signaling pathway	0.008548005965674082	0.0496852846754806	0	0	4.199863370479484	19.999989785616922	NOTCH2;PRKCB;DIO2;CTNNB1;ATP1A1
row_31	SOX2	307	0.19272249937057495	0.26704463		row_31	CLU	465	0.24366764724254608	0.27178633		row_31	SGK1	310	0.7479719519615173	0.26064473		row_31	DIO2	435	0.5806843638420105	0.17278436		Ferroptosis	0.009148166567967688	0.05152597770222514	0	0	7.5169394746859535	35.28603077390957	HMOX1;ACSL5;ACSL3
row_32	F3	312	0.19090324640274048	0.27306864		row_32	AMIGO2	587	0.21982058882713318	0.2711846		row_32	ADAM23	312	0.7476850152015686	0.26677227		row_32	RUNX2	458	0.5724022388458252	0.17638665		cGMP-PKG signaling pathway	0.009418727106858359	0.05152597770222514	0	0	3.5042857142857144	16.347686735901764	OPRD1;IRS1;CREB3L1;ADCY2;ATP1A1;SLC8A1
row_33	SIRPA	324	0.1873302161693573	0.27837482		row_33	UCP2	594	0.21813352406024933	0.27639708		row_33	ADCY2	315	0.7467924952507019	0.27284116		row_33	AMIGO2	467	0.5692670345306396	0.18068086		Hepatocellular carcinoma	0.009955114316602929	0.05232890776616189	0	0	3.4606701940035274	15.952543621787278	PRKCB;WNT5A;TGFA;HMOX1;CTNNB1;EGFR
row_34	MYO10	326	0.18724577128887177	0.28453347		row_34	SOX9	617	0.21421273052692413	0.28069547		row_34	TRPM1	327	0.7377306818962097	0.2783737		row_34	BASP1	479	0.5653040409088135	0.18478848		Cardiac muscle contraction	0.010128175696676494	0.05232890776616189	0	0	5.025497195308516	23.079264518888394	TPM4;CACNA2D3;ATP1A1;SLC8A1
row_35	PLP1	346	0.18294884264469147	0.28900933		row_35	CREB3L1	657	0.20637404918670654	0.2839298		row_35	CEACAM1	336	0.7353104948997498	0.28404006		row_35	IL7R	495	0.559495747089386	0.18864302		Human cytomegalovirus infection	0.011359700073497538	0.05710551928839303	0	0	3.0060576796453184	13.460174174846422	PRKCB;CREB3L1;CTNNB1;ADCY2;CX3CL1;EGFR;VEGFA
row_36	SULF1	350	0.1821621060371399	0.29482737		row_36	NRXN3	683	0.2028203159570694	0.28778723		row_36	TPPP	363	0.7204734086990356	0.2886609		row_36	TFAP2C	510	0.5569980144500732	0.1925282		ABC transporters	0.012632692241421085	0.0618337041290611	0	0	6.6203890006706905	28.940813386945624	ABCA6;ABCD1;ABCG2
row_37	LYST	356	0.18141844868659973	0.30044958		row_37	ST8SIA5	714	0.19833986461162567	0.2912767		row_37	ACSL3	400	0.6997232437133789	0.2925976		row_37	SLC38A2	554	0.5469866394996643	0.19484377		Hypertrophic cardiomyopathy (HCM)	0.013566073060752049	0.06469973305897131	0	0	4.58956440717447	19.735967900842766	TPM4;CACNA2D3;ITGB8;SLC8A1
row_38	MYH10	357	0.18126308917999268	0.30649427		row_38	ACSL5	733	0.19612029194831848	0.29532114		row_38	RGS12	410	0.6962583065032959	0.29788995		row_38	CREB3L1	564	0.5434186458587646	0.19887309		Endocrine and other factor-regulated calcium reabsorption	0.015039854893919994	0.06890075062354536	0	0	6.1780907668231615	25.92976579046303	PRKCB;ATP1A1;SLC8A1
row_39	DCT	362	0.18074390292167664	0.3121795		row_39	ARHGAP29	745	0.1945933848619461	0.29968348		row_39	ABCD1	431	0.6866356730461121	0.3025388		row_39	GLI2	574	0.5411922931671143	0.202884		Gap junction	0.015240566790351677	0.06890075062354536	0	0	4.424977538185085	18.5131968570105	PRKCB;PDGFC;ADCY2;EGFR
row_40	TYR	367	0.18023152649402618	0.31784767		row_40	CPA4	775	0.19030001759529114	0.30302048		row_40	IVNS1ABP	441	0.6830155253410339	0.30772176		row_40	EHF	583	0.5381160378456116	0.20692077		MicroRNAs in cancer	0.01628005330247945	0.06890075062354536	0	0	2.576394395982025	10.60911457328019	NOTCH2;PRKCB;IRS1;PLAU;HMOX1;THBS1;EGFR;VEGFA
row_41	LGALS3	403	0.1744602620601654	0.32067198		row_41	PSG5	803	0.1859685778617859	0.30634975		row_41	PLP1	470	0.6705129146575928	0.3118272		row_41	HDGF	607	0.5330626964569092	0.21014671		Salivary secretion	0.016426125849214348	0.06890075062354536	0	0	4.321632294866169	17.75707789077885	DMBT1;PRKCB;ADCY2;ATP1A1
row_42	SCARB1	411	0.1732160747051239	0.3258496		row_42	PMEPA1	899	0.1743122935295105	0.30592096		row_42	APOLD1	471	0.6698083281517029	0.31736243		row_42	SFRP1	619	0.5300782918930054	0.21396324		Estrogen signaling pathway	0.01662954027391124	0.06890075062354536	0	0	3.5279333620565847	14.452442309245098	CREB3L1;MMP2;TGFA;ADCY2;EGFR
row_43	TPPP	425	0.17002646625041962	0.33040768		row_43	CITED2	972	0.16566124558448792	0.3064447		row_43	PLXNC1	618	0.6152510643005371	0.31496117		row_43	EML1	623	0.5297030806541443	0.21818684		Cholesterol metabolism	0.01677850105727143	0.06890075062354536	0	0	5.914593946658676	24.176830822166	SCARB1;ANGPTL4;APOE
row_44	HHEX	439	0.1667150855064392	0.33485535		row_44	PSG9	1050	0.15909312665462494	0.30654767		row_44	MAPK4	619	0.615026593208313	0.32004368		row_44	FEZ1	625	0.5294061899185181	0.22251053		Fc gamma R-mediated phagocytosis	0.01703997058431767	0.06890075062354536	0	0	4.271741487746692	17.395357851114692	MARCKSL1;MYO10;PRKCB;DOCK2
row_45	MBP	444	0.1656537801027298	0.34003735		row_45	S100A6	1103	0.15456756949424744	0.30780938		row_45	FXYD3	664	0.6032119989395142	0.32277262		row_45	THBS1	670	0.5190407037734985	0.22454388		Mineral absorption	0.017688235639626043	0.07000025168022221	0	0	5.791079812206573	23.366170309461847	HMOX1;ATP1A1;SLC8A1
row_46	CHST2	471	0.16114650666713715	0.34318745		row_46	AR	1117	0.1532762497663498	0.31102467		row_46	PRKCB	685	0.5981348156929016	0.3266901		row_46	F3	676	0.5174332857131958	0.22856355		GnRH signaling pathway	0.018310250470870156	0.07095222057462185	0	0	4.175323298706805	16.702521745844354	PRKCB;MMP2;ADCY2;EGFR
row_47	ABCD1	477	0.16069602966308594	0.3481186		row_47	TGFBI	1132	0.15226250886917114	0.3141634		row_47	NAV2	700	0.5940530896186829	0.3308815		row_47	CSRP2	727	0.506211519241333	0.23018324		Gastric cancer	0.022980466277466322	0.08634875306363682	0	0	3.2319641916798316	12.194558725969781	JUP;CDH1;WNT5A;CTNNB1;EGFR
row_48	VGF	478	0.16038765013217926	0.35346714		row_48	JUP	1141	0.15185029804706573	0.31759724		row_48	SLC1A4	720	0.5880330801010132	0.3347668		row_48	CALB2	738	0.5045064091682434	0.23383972		HIF-1 signaling pathway	0.023212030393450756	0.08634875306363682	0	0	3.869496855345912	14.561243961361502	PRKCB;HMOX1;EGFR;VEGFA
row_49	SLC6A8	494	0.15861913561820984	0.35747376		row_49	SULF1	1176	0.15000775456428528	0.31966034		row_49	PCSK6	772	0.5743633508682251	0.33689845		row_49	COL6A1	743	0.5033794641494751	0.23779452		Endometrial cancer	0.024814741294424812	0.09050082119143167	0	0	5.052240717029449	18.674685247941586	CDH1;CTNNB1;EGFR
row_50	GFOD1	506	0.15600739419460297	0.3617354		row_50	MMP2	1248	0.14539821445941925	0.3197224		row_50	SLAMF7	774	0.5732426643371582	0.34158438		row_50	LRRC15	806	0.4902537167072296	0.2386671		Wnt signaling pathway	0.028652901009066273	0.10248922284012167	0	0	3.0404547284948733	10.8012171988668	SFRP1;PRKCB;WNT5A;CTNNB1;TBL1X
row_51	ASAH1	524	0.15377487242221832	0.36540943		row_51	FEZ1	1249	0.14519445598125458	0.32339534		row_51	MYH10	838	0.5589149594306946	0.3429731		row_51	GPRC5C	812	0.48889830708503723	0.24245094		Hippo signaling pathway	0.030023381155399858	0.10536507348876177	0	0	3.0009172909341078	10.520552306214395	SOX2;CDH1;WNT5A;CTNNB1;GLI2
row_52	STXBP1	547	0.14992423355579376	0.36852738		row_52	TMEM47	1304	0.14156018197536469	0.32422617		row_52	OCA2	885	0.5468652248382568	0.34513387		row_52	SLC38A4	814	0.48863592743873596	0.24643771		Basal cell carcinoma	0.030717752095108786	0.10580559054981915	0	0	4.630046948356807	16.12605787142576	WNT5A;CTNNB1;GLI2
row_53	IL16	572	0.1450193077325821	0.37131074		row_53	VEGFA	1311	0.14102376997470856	0.327488		row_53	RUNX3	902	0.5427998304367065	0.34879917		row_53	CLU	827	0.487045556306839	0.24984735		Leukocyte transendothelial migration	0.03331545350657737	0.11266680640406165	0	0	3.4374563242487772	11.693311778008036	PRKCB;MMP2;CTNNB1;RAPGEF4
row_54	COL11A2	615	0.1396266520023346	0.37237474		row_54	EPHA5	1316	0.14075255393981934	0.33084485		row_54	SLC7A8	930	0.5363714098930359	0.35184735		row_54	QSOX1	929	0.4685070812702179	0.24854062		Non-small cell lung cancer	0.03458224285834175	0.11486244949377797	0	0	4.408897831433043	14.833361736726113	PRKCB;TGFA;EGFR
row_55	SCD	620	0.13907794654369354	0.3766705		row_55	TMEM40	1437	0.13138674199581146	0.32805696		row_55	NR4A3	932	0.5362226963043213	0.35622737		row_55	GDNF	968	0.4633820652961731	0.25042164		Adipocytokine signaling pathway	0.03868609886262513	0.12623884892014517	0	0	4.207853179684165	13.68509547269632	IRS1;ACSL5;ACSL3
row_56	IER3	635	0.13770343363285065	0.38006517		row_56	PKP2	1470	0.12897218763828278	0.32968977		row_56	FASN	1053	0.5123520493507385	0.3543088		row_56	ARHGAP29	1052	0.4523451030254364	0.24990425		AMPK signaling pathway	0.04127333088463629	0.13235930249210948	0	0	3.199089134677944	10.197220513950603	IRS1;SCD;CREB3L1;FASN
row_57	ALDH1A1	642	0.13668206334114075	0.38411003		row_57	LAMB2	1518	0.12630634009838104	0.33049121		row_57	KCNAB2	1110	0.5017020106315613	0.35558364		row_57	PKP2	1063	0.45073142647743225	0.25311634		Adherens junction	0.04302640563782053	0.13564256692601048	0	0	4.024290671565626	12.660182094728915	CDH1;CTNNB1;EGFR
row_58	NOTCH2	654	0.135666623711586	0.38769335		row_58	FOXA1	1556	0.12428947538137436	0.33175093		row_58	HMG20B	1130	0.49811968207359314	0.35872588		row_58	SLC24A3	1111	0.44328129291534424	0.2543698		Axon guidance	0.04691538869762596	0.140532373855161	0	0	2.640025850926325	8.07692027450964	EPHA5;SEMA6A;WNT5A;SEMA3E;PLXNC1
row_59	HMG20B	662	0.13475151360034943	0.39158827		row_59	TPM4	1580	0.12244398891925812	0.333677		row_59	IL16	1165	0.4927613437175751	0.36105478		row_59	SLC8A1	1138	0.43959325551986694	0.2566695		Gastric acid secretion	0.04759967501545776	0.140532373855161	0	0	3.856025039123631	11.74132379735488	PRKCB;ADCY2;ATP1A1
row_60	CADM1	666	0.1342422366142273	0.39580834		row_60	SFRP1	1595	0.12149495631456375	0.3360374		row_60	TTC39A	1216	0.48298853635787964	0.36248258		row_60	LAMA5	1179	0.4335692524909973	0.25820163		Glioma	0.04759967501545776	0.140532373855161	0	0	3.856025039123631	11.74132379735488	PRKCB;TGFA;EGFR
row_61	SREBF2	695	0.13153782486915588	0.3978		row_61	RUNX2	1676	0.11752837896347046	0.3349361		row_61	ALDH1A1	1217	0.4828605353832245	0.3664729		row_61	TMEM40	1203	0.430118203163147	0.2605768		Pancreatic cancer	0.04759967501545776	0.140532373855161	0	0	3.856025039123631	11.74132379735488	TGFA;EGFR;VEGFA
row_62	IVNS1ABP	696	0.13133086264133453	0.40217954		row_62	COL6A1	1723	0.11476315557956696	0.33549646		row_62	GDF11	1226	0.481351375579834	0.37004057		row_62	KRT81	1208	0.4294728636741638	0.26392087		Complement and coagulation cascades	0.054052761128226635	0.15430599864639574	0	0	3.652335063009637	10.65676371232869	PLAU;CLU;F3
row_63	COL6A2	745	0.12622037529945374	0.4022833		row_63	HMGA1	1754	0.11383543908596039	0.33684823		row_63	STXBP1	1238	0.47994282841682434	0.37344277		row_63	SQRDL	1221	0.42849069833755493	0.2668466		Prion diseases	0.05472693807215174	0.15430599864639574	0	0	5.593599546870575	16.251639768586802	HSPA5;LAMC1
row_64	HSD17B14	788	0.12337684631347656	0.40280542		row_64	XYLT1	1964	0.10476883500814438	0.32885426		row_64	CDH3	1260	0.4773573577404022	0.3763109		row_64	TGFA	1225	0.42786529660224915	0.27022862		FoxO signaling pathway	0.055057166546782915	0.15430599864639574	0	0	2.8974056603773586	8.400689416347019	IRS1;IL7R;SGK1;EGFR
row_65	CSRP2	797	0.12246524542570114	0.4062051		row_65	ASPH	1996	0.10354942083358765	0.3298949		row_65	CAPG	1303	0.47005727887153625	0.378042		row_65	ANGPTL4	1236	0.42639777064323425	0.27323964		Chemokine signaling pathway	0.05558334359843287	0.15430599864639574	0	0	2.5104393493019086	7.254847625532646	PRKCB;ADCY2;DOCK2;CCL18;CX3CL1
row_66	TRIB2	852	0.1178475171327591	0.40551648		row_66	QSOX1	2032	0.10225997865200043	0.3306992		row_66	S100B	1371	0.45685669779777527	0.37838224		row_66	CHST2	1241	0.4259575605392456	0.2765546		African trypanosomiasis	0.06041217496727383	0.16182548349911438	0	0	5.2734312416555404	14.800225559635615	PRKCB;F2RL1
row_67	TYRP1	903	0.11367907375097275	0.40503094		row_67	PADI3	2052	0.10159832239151001	0.33230165		row_67	CX3CL1	1397	0.4537495970726013	0.3808502		row_67	TBL1X	1245	0.425717294216156	0.27991888		Thyroid cancer	0.06041217496727383	0.16182548349911438	0	0	5.2734312416555404	14.800225559635615	CDH1;CTNNB1
row_68	TSPAN13	914	0.11295312643051147	0.40794235		row_68	SLC38A2	2060	0.10127020627260208	0.33450693		row_68	RNASE1	1527	0.43492576479911804	0.37783036		row_68	ABCA6	1266	0.4230925440788269	0.28238985		Peroxisome	0.060902063682462405	0.16182548349911438	0	0	3.4690140845070423	9.707995045056816	ACSL5;ACSL3;ABCD1
row_69	TGFBI	981	0.10834752768278122	0.4059106		row_69	SLC38A4	2102	0.09965691715478897	0.3349398		row_69	TSPAN7	1607	0.4239921569824219	0.37728372		row_69	PBX1	1276	0.4223921000957489	0.28541902		Fluid shear stress and atherosclerosis	0.06411139297355106	0.16655158122148075	0	0	2.746191474493361	7.544153754881132	MMP2;HMOX1;CTNNB1;VEGFA
row_70	PSAP	1021	0.10561014711856842	0.40609682		row_70	ZNF185	2192	0.09696070849895477	0.33285987		row_70	XYLT1	1643	0.42095059156417847	0.3789679		row_70	PLAU	1302	0.41927579045295715	0.2876021		ErbB signaling pathway	0.06447157982766996	0.16655158122148075	0	0	3.384060460322913	9.277505896808163	PRKCB;TGFA;EGFR
row_71	GLI2	1050	0.10409502685070038	0.40717334		row_71	KRT7	2207	0.09651465713977814	0.33458835		row_71	DENND2D	1645	0.4207620918750763	0.38239378		row_71	PADI3	1322	0.41730353236198425	0.2900765		Colorectal cancer	0.06629186064790582	0.1689080285001436	0	0	3.3431189546920073	9.072182307496025	TGFA;CTNNB1;EGFR
row_72	FASN	1101	0.10090077668428421	0.40626168		row_72	STK32B	2426	0.0897383913397789	0.3257558		row_72	CDH1	1650	0.4203687012195587	0.3856626		row_72	ABCG2	1337	0.4152733385562897	0.29279047		GABAergic synapse	0.07189229675561927	0.18070225941277276	0	0	3.2260072060268588	8.492741917173168	PRKCB;ADCY2;SLC38A2
row_73	QSOX1	1156	0.09772880375385284	0.40490216		row_73	EHF	2563	0.0856349766254425	0.3209957		row_73	ATP1A1	1654	0.4193308353424072	0.38897407		row_73	CADM1	1422	0.40366682410240173	0.2918195		Breast cancer	0.07535295037984395	0.18687531694201298	0	0	2.5915028367858555	6.7005176884354345	NOTCH2;WNT5A;CTNNB1;EGFR
row_74	OPRD1	1161	0.09733474254608154	0.40780592		row_74	THBS1	2576	0.08520207554101944	0.32253987		row_74	MAT1A	2039	0.3770619034767151	0.3724018		row_74	SULF1	1435	0.40190038084983826	0.29452553		Phospholipase D signaling pathway	0.07682388721619986	0.18801635555543647	0	0	2.5733752620545074	6.603897646553279	PDGFC;ADCY2;EGFR;RAPGEF4
row_75	ADAM23	1206	0.09480074048042297	0.40720403		row_75	LRRC15	2701	0.08203878253698349	0.31829992		row_75	TFAP2A	2160	0.3661731481552124	0.36927524		row_75	TBC1D2	1481	0.3965340256690979	0.2954952		Small cell lung cancer	0.07967716409342311	0.18806088509397872	0	0	3.0820031298904538	7.79676601563653	LAMA5;LAMB2;LAMC1
row_76	SFRP1	1286	0.09093686938285828	0.40347978		row_76	SCN5A	3130	0.07135609537363052	0.29830718		row_76	MMP15	2230	0.3578467071056366	0.36869472		row_76	SCNN1A	1547	0.38934633135795593	0.2953801		cAMP signaling pathway	0.08040048585482157	0.18806088509397872	0	0	2.2411108821576575	5.649246773655093	CREB3L1;ADCY2;SOX9;ATP1A1;RAPGEF4
row_77	TMEM40	1303	0.09007393568754196	0.40511507		row_77	GPRC5C	3244	0.06920544058084488	0.2943028		row_77	FYB	2250	0.3565900921821594	0.3706674		row_77	IRS1	1613	0.38222795724868774	0.29520613		Carbohydrate digestion and absorption	0.08175454790020377	0.18806088509397872	0	0	4.392968402314197	11.000141532812624	PRKCB;ATP1A1
row_78	PLEKHA6	1322	0.08936908841133118	0.40655577		row_78	RTN4	3258	0.0686856359243393	0.29537824		row_78	RAPGEF4	2269	0.35471850633621216	0.37267587		row_78	PSG5	1629	0.38092878460884094	0.297585		Fatty acid degradation	0.08175454790020377	0.18806088509397872	0	0	4.392968402314197	11.000141532812624	ACSL5;ACSL3
row_79	CLCN7	1355	0.08798889815807343	0.40675306		row_79	CDH4	3350	0.06690943241119385	0.29243624		row_79	SCD	2274	0.3542410731315613	0.3753982		row_79	STK32B	1636	0.38033491373062134	0.30042043		mTOR signaling pathway	0.08285094513390268	0.18806088509397872	0	0	2.5033146353901072	6.235036121070869	IRS1;PRKCB;WNT5A;SGK1
row_80	CREB3L1	1381	0.08676087111234665	0.40750813		row_80	CCDC69	3622	0.06227472424507141	0.2802097		row_80	BCHE	2344	0.34791189432144165	0.37473556		row_80	TNFSF18	1674	0.3761976361274719	0.30163226		Regulation of actin cytoskeleton	0.08290856224573256	0.18806088509397872	0	0	2.2194380824962017	5.526438418587572	PDGFC;ITGB8;MYH9;MYH10;EGFR
row_81	COL6A1	1396	0.08605071902275085	0.40918028		row_81	MYH9	3777	0.05989774689078331	0.27388176		row_81	PCDH7	2389	0.3437664210796356	0.37532046		row_81	ST8SIA5	1830	0.36060455441474915	0.29666516		Oxytocin signaling pathway	0.084393183194528	0.18814679709511725	0	0	2.486387235659111	6.147017210699553	PRKCB;CACNA2D3;ADCY2;EGFR
row_82	SGK1	1407	0.0854993611574173	0.4111762		row_82	CSRP2	3789	0.05965912714600563	0.27483073		row_82	MARCKSL1	2405	0.3424709737300873	0.37738153		row_82	TMEM47	1853	0.3586795926094055	0.29850128		Glycosphingolipid biosynthesis	0.08496952126876263	0.18814679709511725	0	0	4.290589002390784	10.578286975244247	ST3GAL4;ST8SIA5
row_83	TSPAN3	1421	0.08507686108350754	0.41290143		row_83	KRT81	3953	0.05690851807594299	0.2679688		row_83	PEBP1	2493	0.3354586362838745	0.3756931		row_83	FOXA1	1858	0.35849735140800476	0.3012588		Pancreatic secretion	0.0898982824249814	0.1967185944829005	0	0	2.9190511489992588	7.032217359206036	PRKCB;ADCY2;ATP1A1
row_84	PMEPA1	1426	0.08492342382669449	0.4153913		row_84	SOX2	4072	0.05484176427125931	0.26334643		row_84	LXN	2525	0.3333159387111664	0.37685817		row_84	PHLDA2	1875	0.3572765290737152	0.30339095		Choline metabolism in cancer	0.09200548750537918	0.19898861251163402	0	0	2.8884976525821595	6.891686933176154	PRKCB;PDGFC;EGFR
row_85	GDF11	1461	0.08287787437438965	0.41524708		row_85	SQRDL	5195	0.039940956979990005	0.20721397		row_85	GFOD1	2533	0.3325674831867218	0.3792476		row_85	DOCK2	1892	0.355995237827301	0.30551252		Inflammatory mediator regulation of TRP channels	0.09413312179071381	0.20125012244911228	0	0	2.858574125163351	6.7549401777521005	PRKCB;F2RL1;ADCY2
row_86	TMEM47	1469	0.08222875744104385	0.41739053		row_86	GDNF	5217	0.039670445024967194	0.20714797		row_86	HMOX1	2848	0.3077964782714844	0.36569193		row_86	ZNF185	1936	0.35236382484436035	0.30621973		Ovarian steroidogenesis	0.09819575854079866	0.2057467054042788	0	0	3.9246371047922053	9.10826740278019	SCARB1;ADCY2
row_87	LAMB2	1556	0.07919445633888245	0.412676		row_87	ANKRD1	5284	0.03881755471229553	0.20476858		row_87	SEMA3E	2959	0.2996382713317871	0.36252823		row_87	CCDC69	1968	0.3493594229221344	0.30751738		Longevity regulating pathway	0.09844869237086458	0.2057467054042788	0	0	2.8005406174420258	6.492268587254964	IRS1;CREB3L1;ADCY2
row_88	ST3GAL4	1708	0.07311227917671204	0.4021993		row_88	CDH3	6000	0.0317331999540329	0.16915676		row_88	SOD3	3026	0.2949451804161072	0.3615817		row_88	MYH9	1997	0.34687066078186035	0.3089483		Cytokine-cytokine receptor interaction	0.0999590374910071	0.20658201081474803	0	0	1.9341269841269841	4.454284390858666	TNFSF18;GDF11;IL16;CCL18;IL7R;CX3CL1
row_89	ACSL3	1897	0.06613051146268845	0.3883252		row_89	DOCK2	6834	0.02424457296729088	0.12734582		row_89	H2AFJ	3142	0.2856307327747345	0.3580459		row_89	BNC1	2026	0.34441250562667847	0.31035888		MAPK signaling pathway	0.10117028517639773	0.20678761585505467	0	0	1.9273356401384083	4.41542995093823	PRKCB;PDGFC;CACNA2D3;TGFA;EGFR;VEGFA
row_90	SLC1A4	1915	0.06569477915763855	0.389062		row_90	CALB2	7577	0.017873991280794144	0.09000831		row_90	SORL1	3284	0.2764239013195038	0.353101		row_90	CITED2	2028	0.3442990481853485	0.31315288		Ras signaling pathway	0.10730296988078084	0.21693861301983952	0	0	2.041568365450863	4.556982607807907	PRKCB;PDGFC;TGFA;EGFR;VEGFA
row_91	CDH4	1927	0.06518996506929398	0.3902951		row_91	CD96	7594	0.01774602010846138	0.08964235		row_91	COL11A2	3417	0.26851794123649597	0.34855214		row_91	ITGB8	2071	0.34120267629623413	0.31381914		Insulin resistance	0.11185978790136342	0.2215252310097004	0	0	2.6397048960429244	5.78229755834472	IRS1;PRKCB;CREB3L1
row_92	QPCT	1955	0.06430353224277496	0.3901302		row_92	CADM1	7695	0.01700807549059391	0.08497965		row_92	NELL1	3419	0.26840099692344666	0.35071892		row_92	ANKRD1	2226	0.32738542556762695	0.3086288		Glycosaminoglycan biosynthesis	0.11195361137049374	0.2215252310097004	0	0	3.6160894264247756	7.91804498490027	XYLT1;CHST2
row_93	CX3CL1	2180	0.05789336562156677	0.37290236		row_93	HDGF	8106	0.013581980019807816	0.06444216		row_93	SLC16A6	3553	0.26179805397987366	0.34606326		row_93	PLEKHA6	2257	0.3249112069606781	0.30977568		Pathogenic Escherichia coli infection	0.11901026782358992	0.23058239390820548	0	0	3.479280550167519	7.4058069769491235	CDH1;CTNNB1
row_94	ATP1A1	2190	0.057703010737895966	0.37405688		row_94	SFN	9678	0.0022505209781229496	-0.015511099		row_94	ST3GAL4	3603	0.25899454951286316	0.34569126		row_94	CDH4	2258	0.3248838186264038	0.31246048		Regulation of lipolysis in adipocytes	0.11901026782358992	0.23058239390820548	0	0	3.479280550167519	7.4058069769491235	IRS1;ADCY2
row_95	KCNAB2	2290	0.054883506149053574	0.36741978		row_95	CYB5R2	10058	-4.785246273968369E-4	-0.03480126		row_95	TRIB2	3770	0.2486756145954132	0.33923522		row_95	NRXN3	2300	0.3211490511894226	0.3130123		Cholinergic synapse	0.12116712733984793	0.2323410895382651	0	0	2.5423181289572296	5.36577715748279	PRKCB;CREB3L1;ADCY2
row_96	CTNNB1	2310	0.05439123883843422	0.36760855		row_96	H2AFJ	10161	-0.001191549003124237	-0.039965924		row_96	CCL18	3919	0.23999594151973724	0.33363035		row_96	HSPA5	2326	0.3189748227596283	0.3143665		Toxoplasmosis	0.12353742280368678	0.2344689861376096	0	0	2.5190781049935977	5.267924221290693	LAMA5;LAMB2;LAMC1
row_97	PRKCB	2558	0.04878866672515869	0.34810996		row_97	PEBP1	10256	-0.0018132836557924747	-0.04470742		row_97	SCRG1	4426	0.21300886571407318	0.30944723		row_97	COLEC10	2367	0.31607431173324585	0.31492764		Glutamatergic synapse	0.12592458184136646	0.23658557800499153	0	0	2.496256820200482	5.172424131671633	PRKCB;ADCY2;SLC38A2
row_98	SCNN1A	2628	0.04704318940639496	0.34377727		row_98	LAMC1	10266	-0.0018694084137678146	-0.0451185		row_98	EPHA5	5318	0.17082533240318298	0.26517597		row_98	LAMC1	2428	0.31159788370132446	0.31442636		VEGF signaling pathway	0.13343845840792687	0.248195532638744	0	0	3.234464666338744	6.514583455797691	PRKCB;VEGFA
row_99	MAPK4	2647	0.046632759273052216	0.34379283		row_99	OPRD1	10703	-0.005382292903959751	-0.06718759		row_99	UCP2	13672	-0.12861937284469604	-0.16203225		row_99	DMBT1	2440	0.3106740117073059	0.31642976		Sphingolipid signaling pathway	0.1381041747438681	0.25433046041940066	0	0	2.388052452646916	4.727739653089474	OPRD1;ASAH1;PRKCB
row_100	SDCBP	2776	0.04373614490032196	0.33430368		row_100	RGS12	11211	-0.009327053092420101	-0.092772886		row_100	LAMB2	13989	-0.1425398737192154	-0.17705612		row_100	MICAL2	2591	0.2995600402355194	0.31121457		Calcium signaling pathway	0.14658266657026575	0.2672978037457787	0	0	2.0098441345365052	3.859233835283943	PRKCB;ADCY2;SLC8A1;EGFR
row_101	EML1	2815	0.042882371693849564	0.3324836		row_101	MMP15	11620	-0.012254304252564907	-0.11324211		row_101	PLAC8	14181	-0.150567889213562	-0.1856047		row_101	SCN5A	2711	0.2918112874031067	0.30752474		Mitophagy	0.15575480734961167	0.28126596278667737	0	0	2.92553033674529	5.4399424952139235	CITED2;MITF
row_102	GPR56	2936	0.040539707988500595	0.32357207		row_102	TFAP2C	11818	-0.013778528198599815	-0.12292667		row_102	NES	15286	-0.20191511511802673	-0.24053986		row_102	MMP2	2763	0.2886926531791687	0.30729562		Amphetamine addiction	0.16716487605179714	0.2989679514003295	0	0	2.792126876239026	4.994485836836451	PRKCB;CREB3L1
row_103	CDH3	2963	0.04003915935754776	0.32268354		row_103	NAV2	11867	-0.014155564829707146	-0.12501319		row_103	ACSL5	15597	-0.21705573797225952	-0.2546403		row_103	SOX2	2985	0.2761438488960266	0.29824665		Renal cell carcinoma	0.17100006500750597	0.30291440087043914	0	0	2.7503138513042265	4.857305481447583	TGFA;VEGFA
row_104	CCL18	3035	0.03870270028710365	0.31790164		row_104	DMBT1	12095	-0.01581590808928013	-0.1361741		row_104	OPRD1	15686	-0.22090110182762146	-0.25732672		row_104	JUP	3104	0.26958972215652466	0.29442447		p53 signaling pathway	0.18259030848515378	0.32039431488904346	0	0	2.6320427236315087	4.475815991454069	SFN;THBS1
row_105	MMP15	3120	0.03662010654807091	0.31193843		row_105	TNFSF18	12173	-0.016319632530212402	-0.13968283		row_105	NOTCH2	15698	-0.22169940173625946	-0.2560586		row_105	COL1A1	3179	0.2645910084247589	0.29281694		Apelin signaling pathway	0.18488172205253428	0.3213831803903867	0	0	2.0653773386588186	3.4864374945334706	CDH1;ADCY2;SLC8A1
row_106	TRPM1	3436	0.031036511063575745	0.28603193		row_106	SCNN1A	12267	-0.016951564699411392	-0.14399046		row_106	CYB5R2	15927	-0.2336823046207428	-0.26581737		row_106	AR	3190	0.26416781544685364	0.29448727		Signaling pathways regulating pluripotency of stem cells	0.19031916369142463	0.3219157809851121	0	0	2.0347970173985086	3.3758357038386384	SOX2;WNT5A;CTNNB1
row_107	HSPA5	3466	0.030533377081155777	0.2845698		row_107	LAMA5	12725	-0.020228242501616478	-0.1667535		row_107	SFN	16198	-0.24706421792507172	-0.27761897		row_107	SFN	3520	0.24706421792507172	0.27966064		Bacterial invasion of epithelial cells	0.19038030058259317	0.3219157809851121	0	0	2.5586708203530635	4.244148208462892	CDH1;CTNNB1
row_108	DIO2	3531	0.02948048710823059	0.28007907		row_108	HSPA5	12813	-0.020853383466601372	-0.17065684		row_108	AR	16528	-0.26416781544685364	-0.29230425		row_108	CYB5R2	3791	0.2336823046207428	0.26774848		Leishmaniasis	0.19038030058259317	0.3219157809851121	0	0	2.5586708203530635	4.244148208462892	MARCKSL1;PRKCB
row_109	NUAK1	3760	0.025558913126587868	0.2614309		row_109	PLEKHA6	13066	-0.022720342501997948	-0.18291633		row_109	COL1A1	16539	-0.2645910084247589	-0.2906304		row_109	NOTCH2	4020	0.22169940173625946	0.25789067		Protein export	0.2211125648141956	0.3672047951378606	0	0	4.1780126849894295	6.3049694378530985	HSPA5
row_110	DENND2D	4080	0.0207095704972744	0.23483789		row_110	ST3GAL4	13164	-0.023615490645170212	-0.1872591		row_110	JUP	16614	-0.26958972215652466	-0.29219663		row_110	OPRD1	4032	0.22090110182762146	0.25915217		Proximal tubule bicarbonate reclamation	0.2211125648141956	0.3672047951378606	0	0	4.1780126849894295	6.3049694378530985	ATP1A1
row_111	LAMC1	4356	0.01634853519499302	0.21186271		row_111	MAPK4	13463	-0.02612435445189476	-0.20177521		row_111	SOX2	16733	-0.2761438488960266	-0.29596466		row_111	ACSL5	4121	0.21705573797225952	0.25643402		Vitamin digestion and absorption	0.2295342218897084	0.37781739178305984	0	0	3.996157735085945	5.881157909080661	SCARB1
row_112	LRRC15	4415	0.015555179677903652	0.20742078		row_112	TSPAN13	13752	-0.028541970998048782	-0.21572088		row_112	MMP2	16955	-0.2886926531791687	-0.30490994		row_112	NES	4432	0.20191511511802673	0.24220844		Hepatitis C	0.23511175829599418	0.3836033951145168	0	0	1.8191252779836917	2.6335373153279362	SCARB1;CTNNB1;EGFR
row_113	COL1A1	4417	0.015549581497907639	0.2078538		row_113	PHLDA2	14330	-0.03405715525150299	-0.24424565		row_113	SCN5A	17007	-0.2918112874031067	-0.3051133		row_113	PLAC8	5537	0.150567889213562	0.18684894		Salmonella infection	0.23785847739985988	0.3847102330119473	0	0	2.1918113039608365	3.1476150950696846	MYH9;MYH10
row_114	SLC38A4	4427	0.015426079742610455	0.20759846		row_114	CHST2	14535	-0.03612564876675606	-0.25372142		row_114	MICAL2	17127	-0.2995600402355194	-0.30873907		row_114	LAMB2	5729	0.1425398737192154	0.17823403		Thermogenesis	0.24007520891326492	0.38494817980920065	0	0	1.6255506607929515	2.31934061516026	CREB3L1;ACSL5;ADCY2;ACSL3
row_115	PCSK6	4578	0.013246573507785797	0.19521092		row_115	ADAM23	14995	-0.040606070309877396	-0.27607083		row_115	DMBT1	17278	-0.3106740117073059	-0.3138624		row_115	UCP2	6046	0.12861937284469604	0.16309512		Maturity onset diabetes of the young	0.24610658253345885	0.3912463619762679	0	0	3.676093023255814	5.153847769772427	HHEX
row_116	PHLDA2	4724	0.011225128546357155	0.1831836		row_116	ANGPTL4	15076	-0.04155945032835007	-0.27909386		row_116	LAMC1	17290	-0.31159788370132446	-0.31185138		row_116	EPHA5	14400	-0.17082533240318298	-0.26376432		TGF-beta signaling pathway	0.2538484193303524	0.3974135674586623	0	0	2.0917587085811387	2.8678387666427634	ZFYVE16;THBS1
row_117	MARCKSL1	5068	0.006484655197709799	0.15406355		row_117	TFAP2A	16077	-0.053685545921325684	-0.3286653		row_117	COLEC10	17351	-0.31607431173324585	-0.31231567		row_117	SCRG1	15292	-0.21300886571407318	-0.30768698		Biosynthesis of unsaturated fatty acids	0.25425921789021944	0.3974135674586623	0	0	3.534525939177102	4.840183318482142	SCD
row_118	SCRG1	5117	0.005794573109596968	0.15015142		row_118	NOTCH2	16130	-0.05433432012796402	-0.32993913		row_118	HSPA5	17392	-0.3189748227596283	-0.31173056		row_118	CCL18	15799	-0.23999594151973724	-0.33164707		Morphine addiction	0.2578508539084963	0.3996688235581693	0	0	2.0681507928173897	2.803117702726189	PRKCB;ADCY2
row_119	ANKRD1	5154	0.005311762914061546	0.14724952		row_119	TSPAN3	16360	-0.0573742650449276	-0.3401506		row_119	NRXN3	17418	-0.3211490511894226	-0.3103584		row_119	TRIB2	15948	-0.2486756145954132	-0.33718023		Th1 and Th2 cell differentiation	0.2618542601887943	0.4025197718604607	0	0	2.045067497403946	2.74032334542669	NOTCH2;RUNX3
row_120	CITED2	5262	0.003821183927357197	0.13822539		row_120	HMG20B	16394	-0.05785919725894928	-0.34036762		row_120	CDH4	17460	-0.3248838186264038	-0.3097757		row_120	ST3GAL4	16115	-0.25899454951286316	-0.343551		NF-kappa B signaling pathway	0.2738655053078923	0.41753265563334396	0	0	1.9787961008943824	2.562774744713321	PLAU;PRKCB
row_121	TPM4	5322	0.0028638727962970734	0.1332747		row_121	TGFA	16619	-0.06120496615767479	-0.35022756		row_121	PLEKHA6	17461	-0.3249112069606781	-0.3070907		row_121	SLC16A6	16165	-0.26179805397987366	-0.34389982		Circadian entrainment	0.2818692304344182	0.4262412752910714	0	0	1.936940482046237	2.4527710482587692	PRKCB;ADCY2
row_122	RTN4	5790	-0.0012079320149496198	0.09337314		row_122	COL11A2	16690	-0.06219630688428879	-0.35221925		row_122	ANKRD1	17492	-0.32738542556762695	-0.30592334		row_122	NELL1	16299	-0.26840099692344666	-0.3485009		Glucagon signaling pathway	0.30582414699930305	0.45873622049895457	0	0	1.821319515129083	2.157799234907399	CREB3L1;ADCY2
row_123	WNT5A	5831	-0.0017824654933065176	0.09001144		row_123	SREBF2	16699	-0.0622943677008152	-0.35105085		row_123	ITGB8	17647	-0.34120267629623413	-0.3109995		row_123	COL11A2	16301	-0.26851794123649597	-0.34633318		Primary immunodeficiency	0.3311107061150312	0.4924211195413598	0	0	2.551421188630491	2.8200922182497528	IL7R
row_124	VAT1	5875	-0.0022375357802957296	0.08640833		row_124	SCRG1	16752	-0.06302089244127274	-0.35210496		row_124	CITED2	17690	-0.3442990481853485	-0.31030765		row_124	SORL1	16434	-0.2764239013195038	-0.35081667		TNF signaling pathway	0.3335755971086631	0.4924211195413598	0	0	1.7026652821045345	1.8693319695284496	CREB3L1;CX3CL1
row_125	XYLT1	6231	-0.006834626663476229	0.056273606		row_125	CTNNB1	16932	-0.06582120805978775	-0.3595563		row_125	BNC1	17692	-0.34441250562667847	-0.30751273		row_125	H2AFJ	16576	-0.2856307327747345	-0.35568553		Fat digestion and absorption	0.3595958667827482	0.5266522143432375	0	0	2.295813953488372	2.348099900371906	SCARB1
row_126	FXYD3	6560	-0.011055259965360165	0.028588902		row_126	SCD	17001	-0.0669247955083847	-0.36132652		row_126	MYH9	17721	-0.34687066078186035	-0.30608183		row_126	SOD3	16692	-0.2949451804161072	-0.35914436		Porphyrin and chlorophyll metabolism	0.3665264270907408	0.5326087143662327	0	0	2.2397050482132728	2.2479575854718035	HMOX1
row_127	IL7R	7410	-0.023082399740815163	-0.043255113		row_127	BCHE	17015	-0.06718561053276062	-0.36028904		row_127	CCDC69	17750	-0.3493594229221344	-0.30463037		row_127	SEMA3E	16759	-0.2996382713317871	-0.3600521		Vasopressin-regulated water reabsorption	0.38016436739061904	0.5429332754527303	0	0	2.135316387236344	2.0651746049417836	CREB3L1
row_128	MYO5A	7871	-0.029881954193115234	-0.08160177		row_128	TPPP	17092	-0.06888185441493988	-0.3624172		row_128	ZNF185	17782	-0.35236382484436035	-0.30330786		row_128	HMOX1	16870	-0.3077964782714844	-0.36314836		Lysosome	0.3841770399431309	0.5429332754527303	0	0	1.51873020777014	1.4528959734956464	ASAH1;PSAP
row_129	TTC39A	7968	-0.03144795820116997	-0.088763796		row_129	PRKCB	17275	-0.07273931801319122	-0.36984628		row_129	DOCK2	17826	-0.355995237827301	-0.30257064		row_129	GFOD1	17185	-0.3325674831867218	-0.37649933		Platelet activation	0.38800508789104887	0.5429332754527303	0	0	1.506204994637659	1.4259797364159819	COL1A1;ADCY2
row_130	BCHE	8009	-0.03204842284321785	-0.091116205		row_130	PSAP	17419	-0.07552987337112427	-0.37521857		row_130	PHLDA2	17843	-0.3572765290737152	-0.3004385		row_130	LXN	17193	-0.3333159387111664	-0.37410372		Oocyte meiosis	0.39182270741023817	0.5429332754527303	0	0	1.4938834435073323	1.399687845742194	AR;ADCY2
row_131	HDGF	8113	-0.033798880875110626	-0.09879854		row_131	PLAC8	17691	-0.08220282196998596	-0.386941		row_131	FOXA1	17860	-0.35849735140800476	-0.29829624		row_131	PEBP1	17225	-0.3354586362838745	-0.37292096		Type II diabetes mellitus	0.39351002836599414	0.5429332754527303	0	0	2.040206718346253	1.9027961974632905	IRS1
row_132	PKP2	8191	-0.03525282070040703	-0.10420865		row_132	ABCG2	17793	-0.0848676934838295	-0.389938		row_132	TMEM47	17865	-0.3586795926094055	-0.29553723		row_132	MARCKSL1	17313	-0.3424709737300873	-0.37455142		Osteoclast differentiation	0.39942578205028006	0.5429332754527303	0	0	1.4698317757009345	1.3489047589182201	SIRPA;MITF
row_133	JUP	8290	-0.0370166189968586	-0.111356035		row_133	ITGB8	17796	-0.08491632342338562	-0.38789177		row_133	ST8SIA5	17888	-0.36060455441474915	-0.2936852		row_133	PCDH7	17329	-0.3437664210796356	-0.37247965		Sphingolipid metabolism	0.40007520787088363	0.5429332754527303	0	0	1.995753286147624	1.82831503358772	ASAH1
row_134	TNFSF18	8294	-0.037074752151966095	-0.110376276		row_134	PCSK6	17824	-0.08577636629343033	-0.387097		row_134	TNFSF18	18044	-0.3761976361274719	-0.29852343		row_134	BCHE	17374	-0.34791189432144165	-0.37186047		Cysteine and methionine metabolism	0.40007520787088363	0.5429332754527303	0	0	1.995753286147624	1.82831503358772	MAT1A
row_135	MYH9	8506	-0.04071745276451111	-0.12706497		row_135	SGK1	17831	-0.08595211058855057	-0.38522828		row_135	STK32B	18082	-0.38033491373062134	-0.29727742		row_135	SCD	17444	-0.3542410731315613	-0.3724708		Hedgehog signaling pathway	0.40007520787088363	0.5429332754527303	0	0	1.995753286147624	1.82831503358772	GLI2
row_136	CLU	8563	-0.041762422770261765	-0.1304619		row_136	ACSL3	17950	-0.0900847315788269	-0.3889591		row_136	PSG5	18089	-0.38092878460884094	-0.2944371		row_136	RAPGEF4	17449	-0.35471850633621216	-0.36974454		Amino sugar and nucleotide sugar metabolism	0.4065696454396009	0.5429332754527303	0	0	1.9531914893617022	1.7578724091286135	CYB5R2
row_137	RAPGEF4	8641	-0.0434967465698719	-0.1355971		row_137	CCL18	18144	-0.09688768535852432	-0.39633757		row_137	IRS1	18105	-0.38222795724868774	-0.29204747		row_137	FYB	17468	-0.3565900921821594	-0.3677206		Notch signaling pathway	0.4065696454396009	0.5429332754527303	0	0	1.9531914893617022	1.7578724091286135	NOTCH2
row_138	ABCA6	8654	-0.043642252683639526	-0.13516808		row_138	HHEX	18243	-0.10083408653736115	-0.3987779		row_138	SCNN1A	18171	-0.38934633135795593	-0.2921626		row_138	MMP15	17488	-0.3578467071056366	-0.36573756		Cocaine addiction	0.41299409983422153	0.5429332754527303	0	0	1.9124031007751938	1.691180081793189	CREB3L1
row_139	DMBT1	8845	-0.04688623175024986	-0.14985497		row_139	GDF11	18294	-0.10266076773405075	-0.3987274		row_139	TBC1D2	18237	-0.3965340256690979	-0.29221833		row_139	TFAP2A	17558	-0.3661731481552124	-0.36624926		Malaria	0.41299409983422153	0.5429332754527303	0	0	1.9124031007751938	1.691180081793189	THBS1
row_140	ASPH	8898	-0.04775705561041832	-0.15270987		row_140	MARCKSL1	18300	-0.10283350944519043	-0.3963807		row_140	SULF1	18283	-0.40190038084983826	-0.2912043		row_140	MAT1A	17679	-0.3770619034767151	-0.36928585		Dopaminergic synapse	0.41449744685100914	0.5429332754527303	0	0	1.423965804535246	1.2540702572034528	PRKCB;CREB3L1
row_141	CCDC69	9102	-0.05199036747217178	-0.16833843		row_141	TRIB2	18352	-0.10474870353937149	-0.3963283		row_141	CADM1	18296	-0.40366682410240173	-0.28848368		row_141	ATP1A1	18064	-0.4193308353424072	-0.3855088		Vascular smooth muscle contraction	0.418236197593627	0.5439995297371651	0	0	1.41294033069734	1.231672718002906	PRKCB;ADCY2
row_142	SLC38A2	9136	-0.052632249891757965	-0.16940571		row_142	RUNX3	18373	-0.10615872591733932	-0.39466146		row_142	ABCG2	18381	-0.4152733385562897	-0.2893587		row_142	CDH1	18068	-0.4203687012195587	-0.38218874		Insulin signaling pathway	0.4367459327730491	0.5641301631651884	0	0	1.360263066805123	1.1268468792918775	IRS1;FASN
row_143	AR	9153	-0.05292278155684471	-0.16900933		row_143	ATP1A1	18424	-0.10813106596469879	-0.39447257		row_143	PADI3	18396	-0.41730353236198425	-0.28662795		row_143	DENND2D	18073	-0.4207620918750763	-0.37891668		Retrograde endocannabinoid signaling	0.47631084676553886	0.6105555395099164	0	0	1.2570733580847522	0.9323519488318545	PRKCB;ADCY2
row_144	PEBP1	9154	-0.0529361329972744	-0.16724405		row_144	SOD3	18428	-0.1082582026720047	-0.39188677		row_144	PLAU	18416	-0.41927579045295715	-0.28413728		row_144	XYLT1	18075	-0.42095059156417847	-0.37548926		Long-term depression	0.47925327294864406	0.6105555395099164	0	0	1.5549862041781632	1.1437328881893742	PRKCB
row_145	THBS1	9189	-0.05358403921127319	-0.16836512		row_145	NES	18429	-0.10827673971652985	-0.38914776		row_145	PBX1	18442	-0.4223921000957489	-0.28192845		row_145	TSPAN7	18111	-0.4239921569824219	-0.37377992		Phagosome	0.49027777867053346	0.6203514750525118	0	0	1.2233021806853583	0.8719491857337115	SCARB1;THBS1
row_146	RGS12	9250	-0.055118657648563385	-0.17165877		row_146	ASAH1	18591	-0.11711665242910385	-0.39438474		row_146	ABCA6	18452	-0.4230925440788269	-0.2788935		row_146	RNASE1	18191	-0.43492576479911804	-0.3742362		Central carbon metabolism in cancer	0.5068563812030071	0.6369951817821576	0	0	1.433139534883721	0.9738578504165716	EGFR
row_147	ARHGAP29	9367	-0.057996660470962524	-0.17964604		row_147	FASN	18599	-0.11755283921957016	-0.39176756		row_147	TBL1X	18473	-0.425717294216156	-0.27640083		row_147	CX3CL1	18321	-0.4537495970726013	-0.37710047		Acute myeloid leukemia	0.5121996851836068	0.6370626664716263	0	0	1.4110196779964221	0.9440296210928776	JUP
row_148	TBC1D2	9410	-0.05891525000333786	-0.18127356		row_148	MYO5A	18630	-0.11879833042621613	-0.39029023		row_148	CHST2	18477	-0.4259575605392456	-0.27303457		row_148	S100B	18347	-0.45685669779777527	-0.37460685		Long-term potentiation	0.5174853584014654	0.6370626664716263	0	0	1.389570119802678	0.9154127316723873	PRKCB
row_149	NES	9564	-0.06221402436494827	-0.19228475		row_149	ADCY2	18633	-0.11893241852521896	-0.3873835		row_149	ANGPTL4	18482	-0.42639777064323425	-0.26971596		row_149	CAPG	18415	-0.47005727887153625	-0.37415755		Retinol metabolism	0.5174853584014654	0.6370626664716263	0	0	1.389570119802678	0.9154127316723873	ALDH1A1
row_150	VEGFA	9574	-0.06252023577690125	-0.19096962		row_150	IER3	18647	-0.12046342343091965	-0.38499826		row_150	TGFA	18493	-0.42786529660224915	-0.26669285		row_150	CDH3	18458	-0.4773573577404022	-0.3723661		Epithelial cell signaling in Helicobacter pylori infection	0.5227140196657857	0.6370626664716263	0	0	1.36876084692815	0.8879435932935233	EGFR
row_151	SFN	9628	-0.06350204348564148	-0.19338499		row_151	SDCBP	18698	-0.1241050735116005	-0.3844053		row_151	SQRDL	18497	-0.42849069833755493	-0.26330563		row_151	STXBP1	18480	-0.47994282841682434	-0.36947662		JAK-STAT signaling pathway	0.5241563338454257	0.6370626664716263	0	0	1.1462616822429907	0.740445262421175	IL7R;EGFR
row_152	SLC8A1	9744	-0.06627354770898819	-0.20101072		row_152	CLCN7	18702	-0.12444737553596497	-0.38141		row_152	KRT81	18510	-0.4294728636741638	-0.26037177		row_152	GDF11	18492	-0.481351375579834	-0.36606276		Hepatitis B	0.5274604872937121	0.6370626664716263	0	0	1.139083996052708	0.7286507565116728	PRKCB;CREB3L1
row_153	H2AFJ	9752	-0.06650354713201523	-0.1993917		row_153	VAT1	18752	-0.12734124064445496	-0.38068423		row_153	TMEM40	18515	-0.430118203163147	-0.2570224		row_153	ALDH1A1	18501	-0.4828605353832245	-0.3624826		B cell receptor signaling pathway	0.5380640196179235	0.6456768235415081	0	0	1.3099003322259135	0.8118470548621044	PRKCB
row_154	SEMA3E	9805	-0.06785724312067032	-0.20157632		row_154	GPRC5A	18753	-0.1273782104253769	-0.377462		row_154	LAMA5	18539	-0.4335692524909973	-0.25461867		row_154	TTC39A	18502	-0.48298853635787964	-0.35849124		Tight junction	0.5501536866136006	0.6513917485919695	0	0	1.0912327547841567	0.6520744364468628	MYH9;MYH10
row_155	FOXA1	10014	-0.07383216172456741	-0.21690413		row_155	ABCA6	18797	-0.13061560690402985	-0.3763478		row_155	SLC8A1	18580	-0.43959325551986694	-0.2530368		row_155	IL16	18553	-0.4927613437175751	-0.35698268		Alzheimer disease	0.5533327756856514	0.6513917485919695	0	0	1.0847204556766024	0.6419328949685454	APOE;RTN4
row_156	FYB	10039	-0.07468759268522263	-0.21646619		row_156	OCA2	18808	-0.13155324757099152	-0.37352926		row_156	SLC24A3	18607	-0.44328129291534424	-0.2507066		row_156	HMG20B	18588	-0.49811968207359314	-0.3546095		Influenza A	0.5533327756856514	0.6513917485919695	0	0	1.0847204556766024	0.6419328949685454	IVNS1ABP;PRKCB
row_157	SCN5A	10143	-0.07818706333637238	-0.22266828		row_157	LXN	18873	-0.138604998588562	-0.3732825		row_157	PKP2	18655	-0.45073142647743225	-0.24939157		row_157	KCNAB2	18608	-0.5017020106315613	-0.35143766		Antigen processing and presentation	0.5673053007053477	0.6636401630892746	0	0	1.2061199510403917	0.6836983463335272	HSPA5
row_158	RUNX2	10211	-0.08058498799800873	-0.22571139		row_158	SEMA3E	18883	-0.13957500457763672	-0.37021008		row_158	ARHGAP29	18666	-0.4523451030254364	-0.24616615		row_158	FASN	18665	-0.5123520493507385	-0.35007483		Synaptic vesicle cycle	0.5719964509548512	0.6649458742350146	0	0	1.1903956508607672	0.66498178524261	STXBP1
row_159	UCP2	10485	-0.09221591055393219	-0.24598552		row_159	RAPGEF4	18887	-0.1397916078567505	-0.36682662		row_159	GDNF	18750	-0.4633820652961731	-0.24659234		row_159	NR4A3	18786	-0.5362226963043213	-0.35179612		Alcoholism	0.5812299081653017	0.6714829994953175	0	0	1.029402499212433	0.5585629467149172	H2AFJ;CREB3L1
row_160	LAMA5	10495	-0.09252820163965225	-0.24366969		row_160	IVNS1ABP	18908	-0.1421196311712265	-0.36425006		row_160	QSOX1	18789	-0.4685070812702179	-0.24466896		row_160	SLC7A8	18788	-0.5363714098930359	-0.34741485		Taste transduction	0.5947035823002879	0.6828078167151453	0	0	1.1175269427112875	0.5807700114770331	SCNN1A
row_161	EHF	10509	-0.09287262707948685	-0.2416845		row_161	SORL1	18970	-0.14995220303535461	-0.36356348		row_161	CLU	18891	-0.487045556306839	-0.24582249		row_161	RUNX3	18816	-0.5427998304367065	-0.34431356		Kaposi sarcoma-associated herpesvirus infection	0.5991089139607447	0.6836457545809725	0	0	0.995530272247054	0.5100219764949824	CTNNB1;VEGFA
row_162	PBX1	10527	-0.0935109332203865	-0.24002013		row_162	ABCD1	18972	-0.1500922441482544	-0.35981756		row_162	SLC38A4	18904	-0.48863592743873596	-0.2423997		row_162	OCA2	18833	-0.5468652248382568	-0.34061465		Rheumatoid arthritis	0.6285665807927238	0.7128864879722354	0	0	1.0177777777777777	0.47256777956780255	VEGFA
row_163	S100A6	10541	-0.09397760033607483	-0.23799808		row_163	STXBP1	18974	-0.15028201043605804	-0.35606688		row_163	GPRC5C	18906	-0.48889830708503723	-0.23841077		row_163	MYH10	18880	-0.5589149594306946	-0.33835432		IL-17 signaling pathway	0.6365826649229274	0.717602276822209	0	0	0.9955510616784631	0.4496316722948012	MAPK4
row_164	SORL1	10562	-0.09470200538635254	-0.23655057		row_164	HMOX1	18984	-0.15169158577919006	-0.35268795		row_164	LRRC15	18912	-0.4902537167072296	-0.23461573		row_164	SLAMF7	18944	-0.5732426643371582	-0.33684722		Hematopoietic cell lineage	0.6521018679681596	0.730285018154356	0	0	0.953875968992248	0.40783395348827006	IL7R
row_165	PLAU	10625	-0.0970994159579277	-0.23861532		row_165	IL16	19045	-0.15934601426124573	-0.3517128		row_165	COL6A1	18975	-0.5033794641494751	-0.23363468		row_165	PCSK6	18946	-0.5743633508682251	-0.332152		Phosphatidylinositol signaling system	0.6596122744619989	0.730285018154356	0	0	0.9343141907925961	0.3887710120298973	PRKCB
row_166	TSPAN7	10655	-0.09864699095487595	-0.23780602		row_166	DENND2D	19070	-0.16106146574020386	-0.3488608		row_166	CALB2	18980	-0.5045064091682434	-0.22967057		row_166	SLC1A4	18998	-0.5880330801010132	-0.3299074		Progesterone-mediated oocyte maturation	0.6596122744619989	0.730285018154356	0	0	0.9343141907925961	0.3887710120298973	ADCY2
row_167	AMIGO2	10668	-0.09925997257232666	-0.2355223		row_167	MICAL1	19079	-0.16321367025375366	-0.34513947		row_167	CSRP2	18991	-0.506211519241333	-0.226		row_167	NAV2	19018	-0.5940530896186829	-0.32597235		Human T-cell leukemia virus 1 infection	0.68721244158513	0.7563403203244626	0	0	0.8427150178732934	0.31611235038028257	CREB3L1;ADCY2
row_168	GDNF	10682	-0.1002301350235939	-0.23329175		row_168	KCNAB2	19119	-0.168743297457695	-0.3428571		row_168	F3	19042	-0.5174332857131958	-0.22428755		row_168	PRKCB	19033	-0.5981348156929016	-0.32174724		Serotonergic synapse	0.7078541959658927	0.7744757673509179	0	0	0.8169435215946844	0.28226799271569425	PRKCB
row_169	STK32B	10874	-0.11151842772960663	-0.24590884		row_169	TTC39A	19120	-0.16885945200920105	-0.33858553		row_169	THBS1	19048	-0.5190407037734985	-0.22025461		row_169	FXYD3	19054	-0.6032119989395142	-0.31778777		Neurotrophin signaling pathway	0.7263854505325755	0.7901034725091173	0	0	0.7751675206937327	0.24780127521373657	IRS1
row_170	CACNA2D3	10898	-0.11288696527481079	-0.24411151		row_170	SCARB1	19149	-0.1721401810646057	-0.33565697		row_170	FEZ1	19093	-0.5294061899185181	-0.2181356		row_170	MAPK4	19099	-0.615026593208313	-0.3149612		Cell cycle	0.7409309428338948	0.7987266724709886	0	0	0.7434675742106258	0.22292715559369472	SFN
row_171	SQRDL	10953	-0.11712512373924255	-0.24482422		row_171	ZFYVE16	19158	-0.17355026304721832	-0.33167416		row_171	EML1	19095	-0.5297030806541443	-0.21380946		row_171	PLXNC1	19100	-0.6152510643005371	-0.30987683		Endocytosis	0.7429016899864571	0.7987266724709886	0	0	0.7546922066888082	0.22428815269852148	ZFYVE16;EGFR
row_172	MICAL2	10958	-0.11753030121326447	-0.24124698		row_172	CX3CL1	19180	-0.17629693448543549	-0.32828397		row_172	SFRP1	19099	-0.5300782918930054	-0.20958276		row_172	APOLD1	19247	-0.6698083281517029	-0.31182724		Autophagy	0.7520110575390454	0.8021452721150056	0	0	0.7199047793444424	0.20517592240400712	IRS1
row_173	STC2	11030	-0.12293919175863266	-0.24321981		row_173	LYST	19301	-0.19652855396270752	-0.329424		row_173	HDGF	19111	-0.5330626964569092	-0.20574157		row_173	PLP1	19248	-0.6705129146575928	-0.3062862		Purine metabolism	0.7547065732264837	0.8021452721150056	0	0	0.7142441860465116	0.20100706286921755	ADCY2
row_174	ST8SIA5	11048	-0.12402540445327759	-0.24053785		row_174	QPCT	19321	-0.20035119354724884	-0.32532343		row_174	EHF	19135	-0.5381160378456116	-0.20247386		row_174	IVNS1ABP	19277	-0.6830155253410339	-0.3020774		Natural killer cell mediated cytotoxicity	0.7600104240085657	0.8031928344635979	0	0	0.7031842576028623	0.1929700249346418	PRKCB
row_175	IRS1	11097	-0.12886838614940643	-0.24034579		row_175	SLC7A8	19330	-0.20237024128437042	-0.3206116		row_175	GLI2	19144	-0.5411922931671143	-0.19841169		row_175	ABCD1	19287	-0.6866356730461121	-0.29686457		Systemic lupus erythematosus	0.7652001108859037	0.8041085911004412	0	0	0.6924594785059901	0.18531454905275094	H2AFJ
row_176	CD96	11103	-0.12945692241191864	-0.23645636		row_176	FYB	19346	-0.20514918863773346	-0.31618595		row_176	CREB3L1	19154	-0.5434186458587646	-0.19438237		row_176	RGS12	19308	-0.6962583065032959	-0.2921362		Non-alcoholic fatty liver disease (NAFLD)	0.8028905656561606	0.8389755348991341	0	0	0.6170961659333752	0.13547535223922957	IRS1
row_177	PCDH7	11131	-0.1314547210931778	-0.23438196		row_177	MAT1A	19349	-0.20561568439006805	-0.31108642		row_177	SLC38A2	19164	-0.5469866394996643	-0.19032356		row_177	ACSL3	19318	-0.6997232437133789	-0.2868152		Necroptosis	0.8290300078763316	0.8614501757821099	0	0	0.5668929654773942	0.1062918226501967	H2AFJ
row_178	KRT81	11158	-0.1339753121137619	-0.23213795		row_178	SLC1A4	19371	-0.21022041141986847	-0.30683807		row_178	TFAP2C	19208	-0.5569980144500732	-0.18792526		row_178	TPPP	19355	-0.7204734086990356	-0.28270704		Protein processing in endoplasmic reticulum	0.8345543066954285	0.8623727835852762	0	0	0.556437889960295	0.10063594402183548	HSPA5
row_179	GPRC5C	11181	-0.1359526813030243	-0.2294859		row_179	APOLD1	19378	-0.21129989624023438	-0.3017985		row_179	IL7R	19223	-0.559495747089386	-0.18401945		row_179	CEACAM1	19382	-0.7353104948997498	-0.27796355		Huntington disease	0.878264721202207	0.8981475801151624	0	0	0.4746124031007752	0.06160811947376601	CREB3L1
row_180	HMGA1	11182	-0.13631390035152435	-0.22494018		row_180	SLC6A8	19415	-0.22054153680801392	-0.298053		row_180	BASP1	19239	-0.5653040409088135	-0.1801169		row_180	TRPM1	19391	-0.7377306818962097	-0.2722772		Neuroactive ligand-receptor interaction	0.8826574234545431	0.8981475801151624	0	0	0.5409434801958166	0.06751954961194741	OPRD1;F2RL1
row_181	ANGPTL4	11207	-0.13902835547924042	-0.22235662		row_181	GFOD1	19439	-0.22835664451122284	-0.2934477		row_181	AMIGO2	19251	-0.5692670345306396	-0.17597651		row_181	ADCY2	19403	-0.7467924952507019	-0.26666975		Viral carcinogenesis	0.8884900792537089	0.8981475801151624	0	0	0.45544186046511625	0.05384770967122031	CREB3L1
row_182	ABCG2	11235	-0.14157317578792572	-0.21994478		row_182	SLAMF7	19449	-0.23091019690036774	-0.2880648		row_182	RUNX2	19260	-0.5724022388458252	-0.17165641		row_182	ADAM23	19406	-0.7476850152015686	-0.2605935		Epstein-Barr virus infection	0.8884900792537089	0.8981475801151624	0	0	0.45544186046511625	0.05384770967122031	RUNX3
row_183	LOXL2	11267	-0.14502617716789246	-0.2177599		row_183	MYH10	19453	-0.23192600905895233	-0.28235066		row_183	DIO2	19283	-0.5806843638420105	-0.16798566		row_183	SGK1	19408	-0.7479719519615173	-0.2544636		Human immunodeficiency virus 1 infection	0.9011681824217114	0.906039361786153	0	0	0.43145596825746724	0.04489876501364711	PRKCB
row_184	PSG5	11304	-0.14848601818084717	-0.2158873		row_184	RNASE1	19461	-0.23356075584888458	-0.27679887		row_184	NUAK1	19295	-0.5868393182754517	-0.16370007		row_184	TYRP1	19409	-0.7490159273147583	-0.24827382		Olfactory transduction	0.9923684830315169	0.9923684830315169	0	0	0.2030657777311145	0.0015556434672439608	SLC8A1
row_185	SECTM1	11339	-0.15224270522594452	-0.21371835		row_185	GPR56	19471	-0.2368357628583908	-0.27126607		row_185	PSG9	19308	-0.5901263356208801	-0.15943858		row_185	QPCT	19437	-0.7696774005889893	-0.2432976
row_186	EGFR	11362	-0.15566198527812958	-0.21040905		row_186	SLC16A6	19478	-0.23807913064956665	-0.26554906		row_186	F2RL1	19311	-0.5931165814399719	-0.15463966		row_186	SEMA6A	19458	-0.7902194857597351	-0.23779275
row_187	PSG9	11365	-0.15586337447166443	-0.20538245		row_187	MYO10	19535	-0.26210010051727295	-0.26177087		row_187	CPA4	19340	-0.6029390692710876	-0.15109263		row_187	TSPAN3	19467	-0.7980307936668396	-0.23160806
row_188	CPA4	11386	-0.15771272778511047	-0.2018337		row_188	HSD17B14	19546	-0.26584717631340027	-0.25555512		row_188	TSPAN13	19359	-0.6100805997848511	-0.14697388		row_188	VGF	19477	-0.8049086928367615	-0.22541782
row_189	TGFA	11428	-0.16427181661128998	-0.19986232		row_189	SEMA6A	19555	-0.2709406614303589	-0.24910867		row_189	GPRC5A	19365	-0.6120210886001587	-0.14217256		row_189	CTNNB1	19539	-0.8629769086837769	-0.22141382
row_190	DOCK2	11500	-0.17467713356018066	-0.2001098		row_190	NR4A3	19558	-0.2718151807785034	-0.24233451		row_190	IER3	19392	-0.6226933598518372	-0.13835974		row_190	MICAL1	19540	-0.8638425469398499	-0.21427512
row_191	BASP1	11526	-0.17936307191848755	-0.19626671		row_191	LGALS3	19584	-0.28279542922973633	-0.23645398		row_191	RTN4	19418	-0.6377566456794739	-0.13437116		row_191	LYST	19544	-0.8693100810050964	-0.20724504
row_192	PDGFC	11561	-0.18484894931316376	-0.19301042		row_192	PCDH7	19603	-0.28871896862983704	-0.23006709		row_192	ASPH	19426	-0.6431377530097961	-0.12941524		row_192	MYO1D	19560	-0.8897045850753784	-0.20066167
row_193	TBL1X	11570	-0.18664930760860443	-0.18747036		row_193	TRPM1	19642	-0.3072240650653839	-0.22423068		row_193	PAWR	19453	-0.6617652177810669	-0.12527953		row_193	MYO5A	19571	-0.9074323177337646	-0.19367546
row_194	TFAP2C	11624	-0.1982513666152954	-0.1853922		row_194	TSPAN7	19661	-0.31755331158638	-0.21711437		row_194	SOX9	19464	-0.6666429042816162	-0.12028318		row_194	SLC6A8	19576	-0.9186681509017944	-0.18628876
row_195	CRIM1	11643	-0.20243871212005615	-0.18018089		row_195	PLP1	19668	-0.32313844561576843	-0.20924564		row_195	CD96	19469	-0.6689696907997131	-0.11495996		row_195	GPR143	19577	-0.9192798733711243	-0.17869192
row_196	KRT7	11674	-0.21136407554149628	-0.17569828		row_196	S100B	19671	-0.32662299275398254	-0.20108503		row_196	VEGFA	19494	-0.6831257939338684	-0.110545196		row_196	HSD17B14	19583	-0.9270045757293701	-0.1712876
row_197	CYR61	11679	-0.2134772539138794	-0.16892147		row_197	FXYD3	19675	-0.33173370361328125	-0.19284607		row_197	TGFBI	19513	-0.6989232301712036	-0.105692245		row_197	DCT	19588	-0.9340509176254272	-0.16377378
row_198	NTM	11701	-0.21985849738121033	-0.16338584		row_198	TYRP1	19683	-0.336750328540802	-0.18468393		row_198	COL6A2	19519	-0.7015902996063232	-0.10015073		row_198	PSAP	19590	-0.9442926049232483	-0.1560215
row_199	RNASE1	11730	-0.23238523304462433	-0.15803117		row_199	MYO1D	19688	-0.3404853641986847	-0.17627452		row_199	SECTM1	19529	-0.7063243985176086	-0.09477518		row_199	FAM174B	19594	-0.9518417716026306	-0.1483094
row_200	ZNF185	11731	-0.232693150639534	-0.15027145		row_200	CAPG	19691	-0.34118160605430603	-0.16774563		row_200	CYR61	19544	-0.7148749232292175	-0.08958532		row_200	MYO10	19615	-0.9967692494392395	-0.14109762
row_201	FEZ1	11735	-0.23407365381717682	-0.14272225		row_201	NELL1	19695	-0.3429732024669647	-0.15922235		row_201	HHEX	19548	-0.7156627178192139	-0.08382497		row_201	SREBF2	19623	-1.0137163400650024	-0.13307926
row_202	PAWR	11770	-0.25242501497268677	-0.13721249		row_202	FAM174B	19697	-0.34410861134529114	-0.1505685		row_202	PMEPA1	19555	-0.7201982140541077	-0.07818095		row_202	SDCBP	19632	-1.0289623737335205	-0.12498619
row_203	MMP2	11816	-0.28466346859931946	-0.13156846		row_203	PLXNC1	19702	-0.3459251821041107	-0.14202148		row_203	KRT7	19563	-0.7285934686660767	-0.072518826		row_203	MBP	19636	-1.035827398300171	-0.116580024
row_204	BNC1	11827	-0.2985176146030426	-0.12246893		row_204	GPNMB	19741	-0.37553420662879944	-0.13445704		row_204	STC2	19567	-0.7360144257545471	-0.06659029		row_204	APOE	19663	-1.1131354570388794	-0.108714245
row_205	SOX9	11829	-0.30200061202049255	-0.112483494		row_205	CEACAM1	19753	-0.3888285756111145	-0.12518121		row_205	TPM4	19591	-0.7648059129714966	-0.06144925		row_205	SCARB1	19665	-1.1174943447113037	-0.099530645
row_206	PADI3	11832	-0.30523985624313354	-0.10247557		row_206	MBP	19766	-0.4077151119709015	-0.115478545		row_206	CACNA2D3	19604	-0.7767381072044373	-0.05564562		row_206	TYR	19670	-1.1320749521255493	-0.09038038
row_207	COLEC10	11843	-0.3186555802822113	-0.09270449		row_207	GPR143	19795	-0.4345009922981262	-0.10591316		row_207	NTM	19635	-0.8393282890319824	-0.050247636		row_207	SIRPA	19673	-1.1420646905899048	-0.08104501
row_208	SOD3	11847	-0.32164448499679565	-0.08223504		row_208	SIRPA	19797	-0.44342634081840515	-0.094746895		row_208	EGFR	19638	-0.8553443551063538	-0.043281693		row_208	ZFYVE16	19679	-1.1856961250305176	-0.07150289
row_209	NELL1	11850	-0.3226954936981201	-0.071645014		row_209	CDH1	19813	-0.4906763434410095	-0.083098374		row_209	HMGA1	19640	-0.8564644455909729	-0.036255226		row_209	GPNMB	19690	-1.2131004333496094	-0.061990656
row_210	CALB2	11867	-0.3455500304698944	-0.06149024		row_210	TYR	19816	-0.4954352378845215	-0.07066739		row_210	S100A6	19655	-0.8923568725585938	-0.029598678		row_210	CLCN7	19696	-1.2651299238204956	-0.0517921
row_211	PLAC8	11869	-0.3473344147205353	-0.04999304		row_211	APOE	19821	-0.5155645608901978	-0.057829063		row_211	PDGFC	19667	-0.9152666926383972	-0.022598987		row_211	ASAH1	19706	-1.3306884765625	-0.041256864
row_212	ACSL5	11871	-0.34969961643218994	-0.038416963		row_212	MITF	19826	-0.5339654088020325	-0.044525255		row_212	CRIM1	19676	-0.9426167607307434	-0.015219466		row_212	LGALS3	19707	-1.3423850536346436	-0.030163523
row_213	F2RL1	11885	-0.3892427384853363	-0.026548564		row_213	ALDH1A1	19832	-0.5554021596908569	-0.030730097		row_213	WNT5A	19698	-1.0393623113632202	-0.007706978		row_213	VAT1	19715	-1.6437630653381348	-0.016938524
row_214	SLC24A3	11893	-0.4158627390861511	-0.013279286		row_214	DCT	19841	-0.620985746383667	-0.015428683		row_214	LOXL2	19699	-1.0504841804504395	9.74122E-4		row_214	MITF	19718	-2.0621039867401123	-3.7136488E-8
row_215	GPRC5A	11897	-0.4315592646598816	8.555475E-4		row_215	VGF	19842	-0.6260036826133728	4.071031E-4
	top enriched genes in sensitive and differentiated phenotype
	top enriched genes in resistant and dedifferentiated phenotype
