# Supplementary material for: The AhR‐SRC axis as a therapeutic vulnerability in BRAFi‐resistant melanoma
Source: EMBO Mol Med. 2022 Oct 28;14(12):e15677. doi: 10.15252/emmm.202215677 (PMC9728058; doi:10.15252/emmm.202215677)
Supplement: Supplementary file 4 — Dataset EV2 [file EMMM-14-e15677-s011.xlsx]

## Sheet: Dataset EV2
Dataset EV2a : Gene Set Enrichment analysis for overexpressed genes in BRAFi-sensitive melanoma cell lines from Cancer Cell Line Encyclopediae										Dataset EV2b : Gene Set Enrichment analysis for overexpressed genes in Tsoi dataset (differentiated/dedifferentiated)
FOCAL_ADHESION										FOCAL_ADHESION
enriched in resistant state										enriched in dedifferentiated state
NAME	PROBE	DESCRIPTION<br>(from dataset)	GENE SYMBOL	GENE_TITLE	RANK IN GENE LIST	RANK METRIC SCORE	RUNNING ES	CORE ENRICHMENT		NAME	PROBE	DESCRIPTION<br>(from dataset)	GENE SYMBOL	GENE_TITLE	RANK IN GENE LIST	RANK METRIC SCORE	RUNNING ES	CORE ENRICHMENT
row_0	BIRC3	BIRC3	null	null	1	0.9565391540527344	0.03201335	Yes		row_0	JUN	JUN	null	null	12	1.097838282585144	0.016137308	Yes
row_1	PDGFC	PDGFC	null	null	18	0.7436547875404358	0.055603277	Yes		row_1	CAPN2	CAPN2	null	null	15	1.0730180740356445	0.032408126	Yes
row_2	ITGA3	ITGA3	null	null	25	0.7323136329650879	0.07966572	Yes		row_2	ITGA3	ITGA3	null	null	29	0.9919004440307617	0.046877697	Yes
row_3	COL5A1	COL5A1	null	null	31	0.712938666343689	0.10316332	Yes		row_3	CAV1	CAV1	null	null	36	0.9615792632102966	0.06124316	Yes
row_4	VEGFC	VEGFC	null	null	50	0.6397557854652405	0.12309607	Yes		row_4	PDGFC	PDGFC	null	null	51	0.9152666926383972	0.07449215	Yes
row_5	COL6A2	COL6A2	null	null	51	0.635155439376831	0.14441003	Yes		row_5	FLNB	FLNB	null	null	59	0.9038627743721008	0.087925695	Yes
row_6	COL3A1	COL3A1	null	null	54	0.618282675743103	0.16498718	Yes		row_6	EGFR	EGFR	null	null	80	0.8553443551063538	0.09995297	Yes
row_7	PDGFRA	PDGFRA	null	null	62	0.5975327491760254	0.18444146	Yes		row_7	LAMC2	LAMC2	null	null	90	0.8202256560325623	0.11200784	Yes
row_8	RAC2	RAC2	null	null	65	0.5949649214744568	0.20423612	Yes		row_8	CAV2	CAV2	null	null	106	0.7891678214073181	0.12328145	Yes
row_9	JUN	JUN	null	null	116	0.5031327605247498	0.2168543	Yes		row_9	ITGA5	ITGA5	null	null	187	0.7065689563751221	0.1299651	Yes
row_10	MYLK	MYLK	null	null	132	0.4867119789123535	0.2319073	Yes		row_10	PRKCA	PRKCA	null	null	191	0.7043758034706116	0.14055955	Yes
row_11	LAMB3	LAMB3	null	null	137	0.4813539385795593	0.24771889	Yes		row_11	COL6A2	COL6A2	null	null	199	0.7015902996063232	0.15090661	Yes
row_12	ITGA2	ITGA2	null	null	155	0.4630224406719208	0.2618063	Yes		row_12	ARHGAP35	ARHGAP35	null	null	201	0.6998521685600281	0.16153447	Yes
row_13	COL1A1	COL1A1	null	null	167	0.45071038603782654	0.27599242	Yes		row_13	COL5A1	COL5A1	null	null	218	0.6898840665817261	0.17124188	Yes
row_14	COL5A3	COL5A3	null	null	174	0.4460434019565582	0.2904485	Yes		row_14	VEGFA	VEGFA	null	null	224	0.6831257939338684	0.18140963	Yes
row_15	FLNC	FLNC	null	null	197	0.42667609453201294	0.30288967	Yes		row_15	ACTN4	ACTN4	null	null	272	0.6557608246803284	0.1890084	Yes
row_16	COL6A1	COL6A1	null	null	218	0.4102252721786499	0.31494942	Yes		row_16	VEGFC	VEGFC	null	null	351	0.6122170686721802	0.19435477	Yes
row_17	THBS1	THBS1	null	null	288	0.362099826335907	0.32121408	Yes		row_17	VCL	VCL	null	null	369	0.6054815053939819	0.20272306	Yes
row_18	PDGFA	PDGFA	null	null	291	0.3610597252845764	0.33315957	Yes		row_18	MAPK8	MAPK8	null	null	390	0.5991653203964233	0.21084128	Yes
row_19	ITGA5	ITGA5	null	null	308	0.35576385259628296	0.343733	Yes		row_19	ITGB1	ITGB1	null	null	460	0.5718874335289001	0.21603328	Yes
row_20	PIK3CG	PIK3CG	null	null	339	0.3392850458621979	0.35255912	Yes		row_20	PDGFRB	PDGFRB	null	null	508	0.5573416352272034	0.22213025	Yes
row_21	FLNB	FLNB	null	null	345	0.33757153153419495	0.36346048	Yes		row_21	BAD	BAD	null	null	569	0.5425450801849365	0.22733554	Yes
row_22	COL1A2	COL1A2	null	null	352	0.33484870195388794	0.37418517	Yes		row_22	ITGA11	ITGA11	null	null	597	0.5350538492202759	0.23411691	Yes
row_23	COL6A3	COL6A3	null	null	368	0.3270329535007477	0.3838798	Yes		row_23	THBS1	THBS1	null	null	670	0.5190407037734985	0.23834884	Yes
row_24	BIRC2	BIRC2	null	null	373	0.3260442316532135	0.39447966	Yes		row_24	BIRC3	BIRC3	null	null	699	0.5115595459938049	0.24472049	Yes
row_25	PDGFRB	PDGFRB	null	null	528	0.2759113609790802	0.39060074	Yes		row_25	LAMB3	LAMB3	null	null	709	0.5093322396278381	0.25203142	Yes
row_26	VEGFA	VEGFA	null	null	530	0.2754729986190796	0.3997595	Yes		row_26	COL6A1	COL6A1	null	null	743	0.5033794641494751	0.25802213	Yes
row_27	CAV1	CAV1	null	null	551	0.2686331570148468	0.40706787	Yes		row_27	VASP	VASP	null	null	748	0.5023055076599121	0.26548195	Yes
row_28	BAD	BAD	null	null	562	0.26483356952667236	0.4151018	Yes		row_28	FLNA	FLNA	null	null	766	0.4994424283504486	0.27223217	Yes
row_29	FLNA	FLNA	null	null	600	0.25240740180015564	0.4204154	Yes		row_29	SHC1	SHC1	null	null	771	0.49811285734176636	0.279628	Yes
row_30	TLN2	TLN2	null	null	616	0.24809223413467407	0.427461	Yes		row_30	ITGA2	ITGA2	null	null	811	0.4890079200267792	0.2850921	Yes
row_31	COL4A4	COL4A4	null	null	619	0.24726535379886627	0.43558788	Yes		row_31	PAK6	PAK6	null	null	855	0.48083004355430603	0.29022646	Yes
row_32	PRKCA	PRKCA	null	null	715	0.22796057164669037	0.43513316	Yes		row_32	ITGA8	ITGA8	null	null	863	0.47795456647872925	0.29716104	Yes
row_33	EGFR	EGFR	null	null	727	0.22560161352157593	0.44176528	Yes		row_33	MYLK	MYLK	null	null	889	0.4745091497898102	0.303121	Yes
row_34	ZYX	ZYX	null	null	764	0.22079963982105255	0.4461035	Yes		row_34	COL4A1	COL4A1	null	null	921	0.469889372587204	0.30870312	Yes
row_35	ITGA4	ITGA4	null	null	783	0.2172490358352661	0.4518582	Yes		row_35	CRK	CRK	null	null	933	0.4677969515323639	0.3152778	Yes
row_36	PARVA	PARVA	null	null	806	0.21371440589427948	0.45715302	Yes		row_36	ITGB4	ITGB4	null	null	938	0.46732789278030396	0.3222039	Yes
row_37	CAV2	CAV2	null	null	833	0.20845548808574677	0.46193013	Yes		row_37	ERBB2	ERBB2	null	null	1006	0.4579830765724182	0.32576028	Yes
row_38	ITGA8	ITGA8	null	null	941	0.18975156545639038	0.4591695	Yes		row_38	VAV2	VAV2	null	null	1104	0.44499561190605164	0.32758173	Yes
row_39	ROCK2	ROCK2	null	null	958	0.18633288145065308	0.46405733	Yes		row_39	CAV3	CAV3	null	null	1168	0.4349457025527954	0.33099148	Yes
row_40	TLN1	TLN1	null	null	980	0.18300151824951172	0.46840683	Yes		row_40	LAMA5	LAMA5	null	null	1179	0.4335692524909973	0.3370951	Yes
row_41	SHC3	SHC3	null	null	989	0.18176060914993286	0.4738237	Yes		row_41	LAMA3	LAMA3	null	null	1220	0.4285735785961151	0.3415858	Yes
row_42	LAMB2	LAMB2	null	null	1030	0.17736294865608215	0.4763631	Yes		row_42	RAC2	RAC2	null	null	1255	0.4243667423725128	0.3463196	Yes
row_43	PDGFB	PDGFB	null	null	1067	0.17317651212215424	0.47910324	Yes		row_43	MYL12A	MYL12A	null	null	1294	0.42019957304000854	0.35078493	Yes
row_44	VASP	VASP	null	null	1181	0.15903311967849731	0.47479993	Yes		row_44	ITGA1	ITGA1	null	null	1374	0.41005879640579224	0.35299534	Yes
row_45	ACTN4	ACTN4	null	null	1211	0.15511639416217804	0.4775312	Yes		row_45	MYL7	MYL7	null	null	1411	0.40505409240722656	0.35733202	Yes
row_46	COL5A2	COL5A2	null	null	1238	0.15217147767543793	0.48041958	Yes		row_46	COL1A2	COL1A2	null	null	1434	0.4019719362258911	0.3623388	Yes
row_47	PAK1	PAK1	null	null	1291	0.14729255437850952	0.4809262	Yes		row_47	ZYX	ZYX	null	null	1468	0.3976472318172455	0.36671615	Yes
row_48	LAMB1	LAMB1	null	null	1302	0.14656493067741394	0.48499137	Yes		row_48	PDGFA	PDGFA	null	null	1532	0.3918265700340271	0.3694679	Yes
row_49	ITGB5	ITGB5	null	null	1338	0.14394786953926086	0.48683602	Yes		row_49	PDGFB	PDGFB	null	null	1536	0.39085862040519714	0.37527838	Yes
row_50	PAK6	PAK6	null	null	1401	0.13775473833084106	0.48616946	Yes		row_50	PXN	PXN	null	null	1586	0.38529172539711	0.3786476	Yes
row_51	MYL9	MYL9	null	null	1478	0.1318860799074173	0.48411164	Yes		row_51	FLNC	FLNC	null	null	1661	0.3771252930164337	0.3806116	Yes
row_52	ERBB2	ERBB2	null	null	1507	0.12997741997241974	0.48608464	Yes		row_52	PRKCG	PRKCG	null	null	1672	0.37623661756515503	0.38584036	Yes
row_53	THBS2	THBS2	null	null	1508	0.1299479901790619	0.49044532	Yes		row_53	PDGFRA	PDGFRA	null	null	1678	0.37599900364875793	0.39132163	Yes
row_54	IBSP	IBSP	null	null	1513	0.12925563752651215	0.4944415	Yes		row_54	COL5A2	COL5A2	null	null	1734	0.36984798312187195	0.39414784	Yes
row_55	PPP1R12A	PPP1R12A	null	null	1533	0.1277712732553482	0.49710825	Yes		row_55	COL4A2	COL4A2	null	null	1749	0.368168443441391	0.39904863	Yes
row_56	LAMA5	LAMA5	null	null	1554	0.12639719247817993	0.4996436	Yes		row_56	ROCK2	ROCK2	null	null	1842	0.3596491515636444	0.3998239	Yes
row_57	COL4A2	COL4A2	null	null	1576	0.1245870441198349	0.5020329	Yes		row_57	FLT1	FLT1	null	null	1852	0.35873648524284363	0.40483686	Yes
row_58	SHC1	SHC1	null	null	1594	0.12283354997634888	0.50470454	Yes		row_58	MYL12B	MYL12B	null	null	1938	0.35193124413490295	0.40585294	Yes
row_59	CAPN2	CAPN2	null	null	1632	0.1198059692978859	0.5055684	Yes		row_59	PPP1R12A	PPP1R12A	null	null	1978	0.34861060976982117	0.40917468	Yes
row_60	VCL	VCL	null	null	1660	0.11782360076904297	0.50721884	Yes		row_60	PAK3	PAK3	null	null	2048	0.3430335521697998	0.41087458	Yes
row_61	ILK	ILK	null	null	1715	0.11418268829584122	0.5064438	No		row_61	ITGB8	ITGB8	null	null	2071	0.34120267629623413	0.4149541	Yes
row_62	ITGA6	ITGA6	null	null	1791	0.10890083014965057	0.50369996	No		row_62	MYL2	MYL2	null	null	2130	0.33466553688049316	0.41708976	Yes
row_63	ROCK1	ROCK1	null	null	1804	0.10799422860145569	0.5063002	No		row_63	TLN1	TLN1	null	null	2141	0.33365383744239807	0.42166877	Yes
row_64	RAP1A	RAP1A	null	null	1972	0.09770721942186356	0.49533224	No		row_64	HRAS	HRAS	null	null	2224	0.3275025486946106	0.42246577	Yes
row_65	COL4A1	COL4A1	null	null	2013	0.09560023993253708	0.49512795	No		row_65	RAP1A	RAP1A	null	null	2272	0.32392099499702454	0.42500097	Yes
row_66	LAMC2	LAMC2	null	null	2067	0.09218825399875641	0.4937001	No		row_66	PPP1CB	PPP1CB	null	null	2328	0.3188956677913666	0.4270497	Yes
row_67	RELN	RELN	null	null	2243	0.08405434340238571	0.48159152	No		row_67	LAMC1	LAMC1	null	null	2428	0.31159788370132446	0.4267332	Yes
row_68	ITGA2B	ITGA2B	null	null	2295	0.08153289556503296	0.4799767	No		row_68	TLN2	TLN2	null	null	2496	0.30703186988830566	0.42798617	Yes
row_69	THBS3	THBS3	null	null	2300	0.08137469738721848	0.48236617	No		row_69	SHC3	SHC3	null	null	2510	0.30567699670791626	0.43198463	Yes
row_70	PIK3R5	PIK3R5	null	null	2357	0.07920478284358978	0.48024672	No		row_70	ITGA6	ITGA6	null	null	2528	0.3042694926261902	0.43575668	Yes
row_71	PIP5K1C	PIP5K1C	null	null	2412	0.07732740044593811	0.4782349	No		row_71	LAMB1	LAMB1	null	null	2658	0.2956479787826538	0.43366006	No
row_72	SHC2	SHC2	null	null	2429	0.0765281617641449	0.47943798	No		row_72	CCND2	CCND2	null	null	2914	0.2811620831489563	0.42488816	No
row_73	RAC3	RAC3	null	null	2469	0.07472093403339386	0.47861832	No		row_73	COL3A1	COL3A1	null	null	2939	0.27943840622901917	0.42792276	No
row_74	SOS1	SOS1	null	null	2594	0.06938549131155014	0.4703683	No		row_74	COL4A6	COL4A6	null	null	3142	0.26681628823280334	0.4216468	No
row_75	PIK3CA	PIK3CA	null	null	2677	0.06611127406358719	0.4655914	No		row_75	COL1A1	COL1A1	null	null	3179	0.2645910084247589	0.42384017	No
row_76	LAMC1	LAMC1	null	null	2737	0.0638541504740715	0.4627009	No		row_76	TNR	TNR	null	null	3219	0.2620149850845337	0.42584053	No
row_77	MYL7	MYL7	null	null	2748	0.06347882747650146	0.46397796	No		row_77	FN1	FN1	null	null	3256	0.26025956869125366	0.42796776	No
row_78	TNN	TNN	null	null	2854	0.060150641947984695	0.45703894	No		row_78	DOCK1	DOCK1	null	null	3465	0.25009679794311523	0.42112938	No
row_79	COL4A6	COL4A6	null	null	2880	0.05946630612015724	0.4569017	No		row_79	PIK3CA	PIK3CA	null	null	3585	0.2438630759716034	0.41875482	No
row_80	MAP2K1	MAP2K1	null	null	3275	0.04788795858621597	0.4248967	No		row_80	BIRC2	BIRC2	null	null	3724	0.23695586621761322	0.4153016	No
row_81	ACTB	ACTB	null	null	3400	0.044171616435050964	0.41580054	No		row_81	ACTN1	ACTN1	null	null	3726	0.2369353473186493	0.41886577	No
row_82	CRK	CRK	null	null	3407	0.04403143748641014	0.41676626	No		row_82	ITGA2B	ITGA2B	null	null	4033	0.2208646684885025	0.40656134	No
row_83	PTK2	PTK2	null	null	3438	0.042938247323036194	0.41564783	No		row_83	CCND1	CCND1	null	null	4083	0.2187388837337494	0.4073891	No
row_84	FN1	FN1	null	null	3633	0.03831958398222923	0.40038365	No		row_84	MYL9	MYL9	null	null	4207	0.21261079609394073	0.40433276	No
row_85	ITGAV	ITGAV	null	null	3634	0.038301363587379456	0.40166894	No		row_85	COMP	COMP	null	null	4476	0.19985905289649963	0.39365435	No
row_86	MAPK3	MAPK3	null	null	3671	0.0372982993721962	0.3998494	No		row_86	ROCK1	ROCK1	null	null	4598	0.193772554397583	0.390413	No
row_87	VAV2	VAV2	null	null	3725	0.03603469952940941	0.3965372	No		row_87	ACTB	ACTB	null	null	4820	0.18378672003746033	0.38189685	No
row_88	DOCK1	DOCK1	null	null	3805	0.03435918316245079	0.39095077	No		row_88	COL6A3	COL6A3	null	null	4909	0.17918789386749268	0.38012335	No
row_89	ACTN1	ACTN1	null	null	3843	0.0335603691637516	0.3889205	No		row_89	TNXB	TNXB	null	null	4921	0.17857110500335693	0.3822847	No
row_90	PXN	PXN	null	null	3860	0.03323403000831604	0.38867077	No		row_90	PARVA	PARVA	null	null	4974	0.1769452542066574	0.38232106	No
row_91	HGF	HGF	null	null	3911	0.0322934128344059	0.38548896	No		row_91	VAV1	VAV1	null	null	5006	0.17502468824386597	0.38340384	No
row_92	RAC1	RAC1	null	null	3935	0.031716056168079376	0.38459113	No		row_92	ITGAV	ITGAV	null	null	5023	0.17416980862617493	0.38524193	No
row_93	CCND2	CCND2	null	null	4111	0.027965759858489037	0.3706004	No		row_93	PAK2	PAK2	null	null	5060	0.17254199087619781	0.38603067	No
row_94	MAPK10	MAPK10	null	null	4193	0.026267848908901215	0.36457178	No		row_94	MAP2K1	MAP2K1	null	null	5070	0.1721656769514084	0.38819674	No
row_95	CCND3	CCND3	null	null	4265	0.024626072496175766	0.35934117	No		row_95	DIAPH1	DIAPH1	null	null	5094	0.17124557495117188	0.38963163	No
row_96	LAMB4	LAMB4	null	null	4274	0.024427156895399094	0.35947838	No		row_96	COL5A3	COL5A3	null	null	5128	0.16977745294570923	0.3905319	No
row_97	SOS2	SOS2	null	null	4290	0.02411731518805027	0.35900807	No		row_97	PIK3CG	PIK3CG	null	null	5276	0.16240741312503815	0.3854801	No
row_98	PIK3R2	PIK3R2	null	null	4363	0.022232821211218834	0.35361183	No		row_98	PAK1	PAK1	null	null	5307	0.16085313260555267	0.38639784	No
row_99	MYL12A	MYL12A	null	null	4375	0.022018935531377792	0.35341233	No		row_99	SOS1	SOS1	null	null	5356	0.15821409225463867	0.38635328	No
row_100	MAPK9	MAPK9	null	null	4492	0.02009115368127823	0.3441906	No		row_100	THBS3	THBS3	null	null	5436	0.15497508645057678	0.38467136	No
row_101	PPP1CA	PPP1CA	null	null	4681	0.016717851161956787	0.3287134	No		row_101	TNN	TNN	null	null	5465	0.1534111648797989	0.38557798	No
row_102	TNR	TNR	null	null	4715	0.015984443947672844	0.32643455	No		row_102	ITGB6	ITGB6	null	null	5500	0.15201866626739502	0.38615602	No
row_103	PAK2	PAK2	null	null	4790	0.014537381008267403	0.32060948	No		row_103	LAMB2	LAMB2	null	null	5729	0.1425398737192154	0.3766519	No
row_104	VWF	VWF	null	null	4805	0.014339819550514221	0.31989634	No		row_104	MYL5	MYL5	null	null	5954	0.13315363228321075	0.3672095	No
row_105	TNXB	TNXB	null	null	5024	0.010499188676476479	0.30165115	No		row_105	ITGA4	ITGA4	null	null	5959	0.1330491304397583	0.3690348	No
row_106	ITGB4	ITGB4	null	null	5052	0.009782500565052032	0.29967606	No		row_106	THBS2	THBS2	null	null	6176	0.1229916587471962	0.3598471	No
row_107	TNC	TNC	null	null	5087	0.00917855091392994	0.29708353	No		row_107	COL2A1	COL2A1	null	null	6215	0.12144646793603897	0.35975373	No
row_108	FLT4	FLT4	null	null	5363	0.004649139940738678	0.2737794	No		row_108	MAPK9	MAPK9	null	null	6263	0.11938681453466415	0.35916793	No
row_109	ITGB1	ITGB1	null	null	5794	0.0	0.23709624	No		row_109	RAC1	RAC1	null	null	6500	0.10910657048225403	0.34874386	No
row_110	MYL2	MYL2	null	null	5895	-8.782371296547353E-4	0.22859474	No		row_110	AKT3	AKT3	null	null	6571	0.10626435279846191	0.34677967	No
row_111	COMP	COMP	null	null	6114	-0.004695103503763676	0.21015477	No		row_111	PDGFD	PDGFD	null	null	6711	0.10107603669166565	0.3412018	No
row_112	PAK3	PAK3	null	null	6238	-0.006539941765367985	0.19988115	No		row_112	RHOA	RHOA	null	null	6775	0.09797820448875427	0.33946976	No
row_113	PRKCG	PRKCG	null	null	6368	-0.008489564061164856	0.18916109	No		row_113	ACTN2	ACTN2	null	null	7218	0.07937988638877869	0.3180399	No
row_114	CCND1	CCND1	null	null	6513	-0.010640770196914673	0.17723356	No		row_114	TNC	TNC	null	null	7265	0.07680319249629974	0.31685552	No
row_115	VTN	VTN	null	null	6571	-0.01150260679423809	0.17275691	No		row_115	RELN	RELN	null	null	7307	0.0750308707356453	0.31590024	No
row_116	AKT3	AKT3	null	null	6643	-0.01247012335807085	0.16711839	No		row_116	MYLK2	MYLK2	null	null	7383	0.07215374708175659	0.3131594	No
row_117	XIAP	XIAP	null	null	6667	-0.01291664782911539	0.1655897	No		row_117	ILK	ILK	null	null	7424	0.07037369906902313	0.31218427	No
row_118	PDPK1	PDPK1	null	null	6717	-0.013583359308540821	0.16186535	No		row_118	AKT2	AKT2	null	null	7746	0.05738085135817528	0.29661688	No
row_119	RHOA	RHOA	null	null	6738	-0.013882322236895561	0.16062501	No		row_119	ELK1	ELK1	null	null	7823	0.05412817746400833	0.29354978	No
row_120	RAF1	RAF1	null	null	6966	-0.017227301374077797	0.1418378	No		row_120	PTK2	PTK2	null	null	7865	0.05208219960331917	0.29224432	No
row_121	HRAS	HRAS	null	null	7001	-0.01789562962949276	0.13953781	No		row_121	PIP5K1C	PIP5K1C	null	null	8041	0.04518434777855873	0.28396952	No
row_122	PPP1CC	PPP1CC	null	null	7030	-0.01846621371805668	0.1377688	No		row_122	SRC	SRC	null	null	8055	0.044659074395895004	0.28398508	No
row_123	AKT1	AKT1	null	null	7047	-0.01870991289615631	0.1370317	No		row_123	HGF	HGF	null	null	8295	0.034416310489177704	0.27226764	No
row_124	MYLPF	MYLPF	null	null	7354	-0.02380089834332466	0.11172563	No		row_124	PARVG	PARVG	null	null	8296	0.034410979598760605	0.27279273	No
row_125	ACTG1	ACTG1	null	null	7436	-0.025146113708615303	0.10565938	No		row_125	BCAR1	BCAR1	null	null	8311	0.03391782194375992	0.27259314	No
row_126	GRB2	GRB2	null	null	7560	-0.02714213728904724	0.0960771	No		row_126	SPP1	SPP1	null	null	8473	0.027585908770561218	0.26476696	No
row_127	CAV3	CAV3	null	null	7590	-0.027511943131685257	0.09452634	No		row_127	XIAP	XIAP	null	null	8674	0.02075248584151268	0.25483876	No
row_128	SRC	SRC	null	null	7654	-0.0289319958537817	0.0901227	No		row_128	ACTN3	ACTN3	null	null	8701	0.019898438826203346	0.25381058	No
row_129	AKT2	AKT2	null	null	7737	-0.030349144712090492	0.08414574	No		row_129	GSK3B	GSK3B	null	null	8741	0.018447984009981155	0.25209433	No
row_130	GSK3B	GSK3B	null	null	7754	-0.030703071504831314	0.08381109	No		row_130	CDC42	CDC42	null	null	8787	0.016462206840515137	0.25004044	No
row_131	ACTN3	ACTN3	null	null	7781	-0.031028786674141884	0.08263427	No		row_131	PAK4	PAK4	null	null	9045	0.008106089197099209	0.23699948	No
row_132	LAMA2	LAMA2	null	null	7786	-0.031129783019423485	0.08333766	No		row_132	LAMA4	LAMA4	null	null	10625	-0.009290809743106365	0.15625815	No
row_133	LAMA4	LAMA4	null	null	7832	-0.03204767778515816	0.08057415	No		row_133	COL4A4	COL4A4	null	null	11040	-0.023340066894888878	0.13540746	No
row_134	COL2A1	COL2A1	null	null	7849	-0.032271917909383774	0.08029215	No		row_134	LAMA2	LAMA2	null	null	11190	-0.029367104172706604	0.12822315	No
row_135	ITGB8	ITGB8	null	null	7933	-0.03345610573887825	0.07433414	No		row_135	ITGB5	ITGB5	null	null	11326	-0.0346437469124794	0.12183651	No
row_136	MYL5	MYL5	null	null	8070	-0.035600773990154266	0.063926674	No		row_136	GRB2	GRB2	null	null	12101	-0.06686040759086609	0.083209164	No
row_137	DIAPH1	DIAPH1	null	null	8103	-0.0363115519285202	0.062415276	No		row_137	PPP1CC	PPP1CC	null	null	12273	-0.07513666898012161	0.07559633	No
row_138	ACTN2	ACTN2	null	null	8321	-0.04007931798696518	0.04524802	No		row_138	MYLK3	MYLK3	null	null	12367	-0.07975839823484421	0.07204951	No
row_139	ITGB6	ITGB6	null	null	8674	-0.046910498291254044	0.016793197	No		row_139	RASGRF1	RASGRF1	null	null	12382	-0.08013593405485153	0.07255518	No
row_140	ITGA10	ITGA10	null	null	8682	-0.04706383869051933	0.017775355	No		row_140	RAC3	RAC3	null	null	12430	-0.08194665610790253	0.071398064	No
row_141	CHAD	CHAD	null	null	8802	-0.05029089003801346	0.009311119	No		row_141	SHC2	SHC2	null	null	12664	-0.09238353371620178	0.060872503	No
row_142	CRKL	CRKL	null	null	8967	-0.053957194089889526	-0.0028690216	No		row_142	ITGA9	ITGA9	null	null	12823	-0.09874270111322403	0.054285794	No
row_143	ARHGAP5	ARHGAP5	null	null	8988	-0.05422273278236389	-0.0027556587	No		row_143	KDR	KDR	null	null	12887	-0.10099609941244125	0.052599773	No
row_144	KDR	KDR	null	null	8990	-0.05426192283630371	-0.0010200967	No		row_144	MYLPF	MYLPF	null	null	12903	-0.10215264558792114	0.053390164	No
row_145	LAMA3	LAMA3	null	null	9010	-0.054710328578948975	-8.0506166E-4	No		row_145	RAF1	RAF1	null	null	12906	-0.10226395726203918	0.054848168	No
row_146	MYL12B	MYL12B	null	null	9164	-0.05785464495420456	-0.011916009	No		row_146	PPP1CA	PPP1CA	null	null	13171	-0.11492977291345596	0.043078687	No
row_147	MAPK8	MAPK8	null	null	9395	-0.06382424384355545	-0.029395478	No		row_147	IBSP	IBSP	null	null	13188	-0.11544150114059448	0.04402063	No
row_148	PAK4	PAK4	null	null	9470	-0.06554797291755676	-0.033508796	No		row_148	SOS2	SOS2	null	null	13536	-0.13151739537715912	0.028252646	No
row_149	MYLK3	MYLK3	null	null	9743	-0.07419367879629135	-0.054223303	No		row_149	EGF	EGF	null	null	13665	-0.13721230626106262	0.023789674	No
row_150	ELK1	ELK1	null	null	9748	-0.0743524581193924	-0.05206949	No		row_150	PDPK1	PDPK1	null	null	13671	-0.13738186657428741	0.025629872	No
row_151	VEGFB	VEGFB	null	null	9761	-0.0747203677892685	-0.05058581	No		row_151	ITGA7	ITGA7	null	null	13807	-0.14399811625480652	0.020911876	No
row_152	LAMC3	LAMC3	null	null	9960	-0.08244165033102036	-0.064710625	No		row_152	PIK3R2	PIK3R2	null	null	13830	-0.14504384994506836	0.021998178	No
row_153	THBS4	THBS4	null	null	9984	-0.08342695981264114	-0.06387318	No		row_153	VAV3	VAV3	null	null	13910	-0.1484345942735672	0.020216437	No
row_154	BRAF	BRAF	null	null	10056	-0.08597966283559799	-0.06704494	No		row_154	MET	MET	null	null	13959	-0.15026776492595673	0.02005062	No
row_155	PPP1CB	PPP1CB	null	null	10064	-0.08630631864070892	-0.06474592	No		row_155	ITGB3	ITGB3	null	null	14486	-0.17437966167926788	-0.004232467	No
row_156	COL11A1	COL11A1	null	null	10199	-0.09232493489980698	-0.073079266	No		row_156	CCND3	CCND3	null	null	14606	-0.1808934062719345	-0.007567887	No
row_157	VAV1	VAV1	null	null	10201	-0.09236907958984375	-0.07006493	No		row_157	FLT4	FLT4	null	null	14625	-0.18144471943378448	-0.005721245	No
row_158	BCL2	BCL2	null	null	10300	-0.09656025469303131	-0.075185	No		row_158	CRKL	CRKL	null	null	14843	-0.1910938024520874	-0.013920994	No
row_159	ITGB7	ITGB7	null	null	10380	-0.10087437927722931	-0.078539416	No		row_159	LAMB4	LAMB4	null	null	14960	-0.19636525213718414	-0.016866654	No
row_160	RAPGEF1	RAPGEF1	null	null	10551	-0.1100573018193245	-0.08934886	No		row_160	ITGA10	ITGA10	null	null	14972	-0.19673384726047516	-0.014428145	No
row_161	COL11A2	COL11A2	null	null	10594	-0.11219936609268188	-0.08916678	No		row_161	PTEN	PTEN	null	null	15042	-0.2008819729089737	-0.014897346	No
row_162	EGF	EGF	null	null	10713	-0.12138611078262329	-0.09515996	No		row_162	BRAF	BRAF	null	null	15264	-0.2111140489578247	-0.0229965	No
row_163	PIK3R1	PIK3R1	null	null	10782	-0.12620629370212555	-0.0967259	No		row_163	MAPK10	MAPK10	null	null	15413	-0.2192986160516739	-0.027231397	No
row_164	MAPK1	MAPK1	null	null	10794	-0.1271408647298813	-0.09339783	No		row_164	PIK3R5	PIK3R5	null	null	15775	-0.23835815489292145	-0.04208623	No
row_165	CDC42	CDC42	null	null	10799	-0.12761490046977997	-0.08945669	No		row_165	IGF1R	IGF1R	null	null	15826	-0.2410479187965393	-0.04096927	No
row_166	RASGRF1	RASGRF1	null	null	10862	-0.1332836002111435	-0.09027328	No		row_166	COL11A2	COL11A2	null	null	16301	-0.26851794123649597	-0.061152235	No
row_167	PARVB	PARVB	null	null	10883	-0.13515257835388184	-0.08744415	No		row_167	RAP1B	RAP1B	null	null	16328	-0.2700495421886444	-0.05836336	No
row_168	ITGB3	ITGB3	null	null	10944	-0.13882750272750854	-0.08790409	No		row_168	AKT1	AKT1	null	null	16399	-0.2744932174682617	-0.057760544	No
row_169	PRKCB	PRKCB	null	null	10966	-0.14111588895320892	-0.084960155	No		row_169	THBS4	THBS4	null	null	16512	-0.2810768783092499	-0.059208687	No
row_170	FYN	FYN	null	null	10994	-0.1449451744556427	-0.08239958	No		row_170	VTN	VTN	null	null	16874	-0.30810627341270447	-0.072999224	No
row_171	SPP1	SPP1	null	null	11027	-0.1494482159614563	-0.08011444	No		row_171	ARHGAP5	ARHGAP5	null	null	16935	-0.31295597553253174	-0.07129726	No
row_172	MET	MET	null	null	11088	-0.15833447873592377	-0.07991978	No		row_172	ACTG1	ACTG1	null	null	16958	-0.31469202041625977	-0.06762229	No
row_173	CTNNB1	CTNNB1	null	null	11238	-0.17996631562709808	-0.08659177	No		row_173	PGF	PGF	null	null	17242	-0.3364454209804535	-0.076984905	No
row_174	IGF1R	IGF1R	null	null	11253	-0.18420207500457764	-0.08160483	No		row_174	COL11A1	COL11A1	null	null	17277	-0.33933526277542114	-0.073548585	No
row_175	IGF1	IGF1	null	null	11341	-0.20083360373973846	-0.08228738	No		row_175	SHC4	SHC4	null	null	17280	-0.3394662141799927	-0.0684711	No
row_176	VAV3	VAV3	null	null	11343	-0.20150569081306458	-0.07561075	No		row_176	FYN	FYN	null	null	17453	-0.3552125096321106	-0.07186145	No
row_177	MYL10	MYL10	null	null	11407	-0.21879391372203827	-0.07364317	No		row_177	PIK3R1	PIK3R1	null	null	17455	-0.3553662598133087	-0.066490114	No
row_178	PIK3CB	PIK3CB	null	null	11602	-0.29834774136543274	-0.08018157	No		row_178	CHAD	CHAD	null	null	17544	-0.3642360270023346	-0.06543994	No
row_179	PIK3CD	PIK3CD	null	null	11610	-0.30282872915267944	-0.07061669	No		row_179	RAPGEF1	RAPGEF1	null	null	17848	-0.39726972579956055	-0.07489892	No
row_180	PTEN	PTEN	null	null	11734	-0.37757548689842224	-0.068439454	No		row_180	PIK3CD	PIK3CD	null	null	17852	-0.39755475521087646	-0.068986274	No
row_181	ITGA9	ITGA9	null	null	11741	-0.38266104459762573	-0.056110322	No		row_181	IGF1	IGF1	null	null	18202	-0.43691542744636536	-0.08019662	No
row_182	ITGA7	ITGA7	null	null	11791	-0.4392963647842407	-0.045548994	No		row_182	MAPK3	MAPK3	null	null	18353	-0.45874038338661194	-0.0808803	No
row_183	PDGFD	PDGFD	null	null	11796	-0.4456588923931122	-0.030935222	No		row_183	COL6A6	COL6A6	null	null	18507	-0.48345035314559937	-0.0813406	No
row_184	PGF	PGF	null	null	11867	-0.5751962661743164	-0.017604994	No		row_184	ITGB7	ITGB7	null	null	18529	-0.4873831570148468	-0.0749793	No
row_185	PIK3R3	PIK3R3	null	null	11879	-0.6237839460372925	0.002388967	No		row_185	VWF	VWF	null	null	18572	-0.49540314078330994	-0.06957132	No
										row_186	VEGFB	VEGFB	null	null	18773	-0.5338336825370789	-0.07167036	No
										row_187	MAPK1	MAPK1	null	null	18821	-0.5438043475151062	-0.06577995	No
										row_188	PRKCB	PRKCB	null	null	19033	-0.5981348156929016	-0.06746128	No
										row_189	LAMC3	LAMC3	null	null	19168	-0.6377183198928833	-0.064594336	No
										row_190	MYL10	MYL10	null	null	19347	-0.7169442772865295	-0.06277235	No
										row_191	PIK3CB	PIK3CB	null	null	19359	-0.7227954268455505	-0.052306626	No
										row_192	BCL2	BCL2	null	null	19363	-0.7246282696723938	-0.041403137	No
										row_193	PIK3R3	PIK3R3	null	null	19446	-0.7799074649810791	-0.033702858	No
										row_194	CTNNB1	CTNNB1	null	null	19539	-0.8629769086837769	-0.025247259	No
										row_195	PARVB	PARVB	null	null	19642	-1.0549296140670776	-0.01437488	No
										row_196	LAMA1	LAMA1	null	null	19682	-1.1938396692276	0.001844267	No
Dataset EV2c : Gene Set Enrichment analysis for overexpressed genes in BRAFi-sensitive melanoma cell lines from Cancer Cell Line Encyclopediae										Dataset EV2d : Gene Set Enrichment analysis for overexpressed genes in Tsoi dataset (differentiated/dedifferentiated)
INTEGRIN										INTEGRIN
enriched in resistant state										enriched in dedifferentiated state
NAME	PROBE	DESCRIPTION<br>(from dataset)	GENE SYMBOL	GENE_TITLE	RANK IN GENE LIST	RANK METRIC SCORE	RUNNING ES	CORE ENRICHMENT		NAME	PROBE	DESCRIPTION<br>(from dataset)	GENE SYMBOL	GENE_TITLE	RANK IN GENE LIST	RANK METRIC SCORE	RUNNING ES	CORE ENRICHMENT
row_0	JUN	JUN	null	null	116	0.5031327605247498	0.15534447	Yes		row_0	JUN	JUN	null	null	12	1.097838282585144	0.097627066	Yes
row_1	CAV1	CAV1	null	null	551	0.2686331570148468	0.20695697	Yes		row_1	CAV1	CAV1	null	null	36	0.9615792632102966	0.18250261	Yes
row_2	ZYX	ZYX	null	null	764	0.22079963982105255	0.2615652	Yes		row_2	VCL	VCL	null	null	369	0.6054815053939819	0.21981661	Yes
row_3	TLN1	TLN1	null	null	980	0.18300151824951172	0.30351672	Yes		row_3	MAPK8	MAPK8	null	null	390	0.5991653203964233	0.27241507	Yes
row_4	CAPN1	CAPN1	null	null	1115	0.16725611686706543	0.34712154	Yes		row_4	ITGB1	ITGB1	null	null	460	0.5718874335289001	0.32008344	Yes
row_5	SHC1	SHC1	null	null	1594	0.12283354997634888	0.34718233	Yes		row_5	SHC1	SHC1	null	null	771	0.49811285734176636	0.3489075	Yes
row_6	PPP1R12B	PPP1R12B	null	null	1653	0.11839470267295837	0.38115188	Yes		row_6	ZYX	ZYX	null	null	1468	0.3976472318172455	0.34913287	Yes
row_7	VCL	VCL	null	null	1660	0.11782360076904297	0.4193126	Yes		row_7	TLN1	TLN1	null	null	2141	0.33365383744239807	0.34485117	Yes
row_8	ROCK1	ROCK1	null	null	1804	0.10799422860145569	0.44271177	Yes		row_8	HRAS	HRAS	null	null	2224	0.3275025486946106	0.36999112	Yes
row_9	RAP1A	RAP1A	null	null	1972	0.09770721942186356	0.46071416	Yes		row_9	CAPNS1	CAPNS1	null	null	2235	0.3264297842979431	0.39869267	Yes
row_10	SOS1	SOS1	null	null	2594	0.06938549131155014	0.43119392	No		row_10	RAP1A	RAP1A	null	null	2272	0.32392099499702454	0.42584893	Yes
row_11	CAPNS1	CAPNS1	null	null	2762	0.06296726316213608	0.4377958	No		row_11	ACTN1	ACTN1	null	null	3726	0.2369353473186493	0.37323782	No
row_12	MAP2K1	MAP2K1	null	null	3275	0.04788795858621597	0.41039893	No		row_12	ROCK1	ROCK1	null	null	4598	0.193772554397583	0.34633008	No
row_13	MAPK3	MAPK3	null	null	3671	0.0372982993721962	0.38937867	No		row_13	CAPN1	CAPN1	null	null	4978	0.17679454386234283	0.34289673	No
row_14	ACTN1	ACTN1	null	null	3843	0.0335603691637516	0.38599333	No		row_14	MAP2K1	MAP2K1	null	null	5070	0.1721656769514084	0.35367963	No
row_15	ITGB1	ITGB1	null	null	5794	0.0	0.22179663	No		row_15	SOS1	SOS1	null	null	5356	0.15821409225463867	0.3533589	No
row_16	ACTA1	ACTA1	null	null	6610	-0.012066509574651718	0.15713067	No		row_16	RHOA	RHOA	null	null	6775	0.09797820448875427	0.29009163	No
row_17	RHOA	RHOA	null	null	6738	-0.013882322236895561	0.15099257	No		row_17	ACTN2	ACTN2	null	null	7218	0.07937988638877869	0.27474105	No
row_18	RAF1	RAF1	null	null	6966	-0.017227301374077797	0.13753185	No		row_18	BCAR1	BCAR1	null	null	8311	0.03391782194375992	0.22230238	No
row_19	HRAS	HRAS	null	null	7001	-0.01789562962949276	0.1405417	No		row_19	ACTN3	ACTN3	null	null	8701	0.019898438826203346	0.20432168	No
row_20	BCR	BCR	null	null	7296	-0.022665895521640778	0.12322411	No		row_20	CAPNS2	CAPNS2	null	null	8799	0.0159778892993927	0.20082381	No
row_21	GRB2	GRB2	null	null	7560	-0.02714213728904724	0.10998578	No		row_21	BCR	BCR	null	null	10804	-0.015062893740832806	0.100368254	No
row_22	ACTN3	ACTN3	null	null	7781	-0.031028786674141884	0.10164368	No		row_22	GRB2	GRB2	null	null	12101	-0.06686040759086609	0.04051412	No
row_23	ACTN2	ACTN2	null	null	8321	-0.04007931798696518	0.06941078	No		row_23	ACTA1	ACTA1	null	null	12867	-0.10042198747396469	0.010637992	No
row_24	CSK	CSK	null	null	8903	-0.052486635744571686	0.037713017	No		row_24	RAF1	RAF1	null	null	12906	-0.10226395726203918	0.017858362	No
row_25	CRKL	CRKL	null	null	8967	-0.053957194089889526	0.050115224	No		row_25	PPP1R12B	PPP1R12B	null	null	14841	-0.19096539914608002	-0.06330109	No
row_26	MAP2K2	MAP2K2	null	null	9165	-0.05789740011096001	0.05252722	No		row_26	CRKL	CRKL	null	null	14843	-0.1910938024520874	-0.04625245	No
row_27	MAPK8	MAPK8	null	null	9395	-0.06382424384355545	0.054189704	No		row_27	FYN	FYN	null	null	17453	-0.3552125096321106	-0.14700483	No
row_28	TNS1	TNS1	null	null	10294	-0.09624697268009186	0.010160193	No		row_28	TNS1	TNS1	null	null	17680	-0.37715843319892883	-0.12473679	No
row_29	RAPGEF1	RAPGEF1	null	null	10551	-0.1100573018193245	0.024721395	No		row_29	RAPGEF1	RAPGEF1	null	null	17848	-0.39726972579956055	-0.09767196	No
row_30	MAPK1	MAPK1	null	null	10794	-0.1271408647298813	0.046067722	No		row_30	MAPK3	MAPK3	null	null	18353	-0.45874038338661194	-0.082226254	No
row_31	FYN	FYN	null	null	10994	-0.1449451744556427	0.07687761	No		row_31	MAP2K2	MAP2K2	null	null	18562	-0.4944453239440918	-0.04854876	No
										row_32	MAPK1	MAPK1	null	null	18821	-0.5438043475151062	-0.012994538	No
										row_33	CSK	CSK	null	null	19216	-0.6538930535316467	0.025501817	No
Dataset EV2e : Gene Set Enrichment analysis for overexpressed genes in BRAFi-sensitive melanoma cell lines from Cancer Cell Line Encyclopediae										Dataset EV2f : Gene Set Enrichment analysis for overexpressed genes in Tsoi dataset (differentiated/dedifferentiated)
CSK										CSK
enriched in resistant state										enriched in dedifferentiated state
NAME	PROBE	DESCRIPTION<br>(from dataset)	GENE SYMBOL	GENE_TITLE	RANK IN GENE LIST	RANK METRIC SCORE	RUNNING ES	CORE ENRICHMENT		NAME	PROBE	DESCRIPTION<br>(from dataset)	GENE SYMBOL	GENE_TITLE	RANK IN GENE LIST	RANK METRIC SCORE	RUNNING ES	CORE ENRICHMENT
row_0	ADCY1	ADCY1	null	null	47	0.5602847337722778	0.2586474	Yes		row_0	PRKAR2B	PRKAR2B	null	null	1466	0.3977185785770416	0.016636897	No
row_1	PRKAR1A	PRKAR1A	null	null	845	0.15537571907043457	0.26443395	Yes		row_1	HLA-DRA	HLA-DRA	null	null	4141	0.21569892764091492	-0.069722176	No
row_2	PRKAR1B	PRKAR1B	null	null	970	0.1382143497467041	0.31878403	Yes		row_2	CREBBP	CREBBP	null	null	4237	0.21125668287277222	-0.026177932	No
row_3	CD3D	CD3D	null	null	1398	0.10774543881416321	0.33336782	Yes		row_3	CD4	CD4	null	null	4513	0.19753779470920563	0.005087875	No
row_4	PRKAR2A	PRKAR2A	null	null	1652	0.09466931968927383	0.35645837	Yes		row_4	LCK	LCK	null	null	4777	0.18525926768779755	0.034151707	No
row_5	CD247	CD247	null	null	2433	0.06558433175086975	0.3215903	Yes		row_5	HLA-DRB1	HLA-DRB1	null	null	5922	0.13439221680164337	0.0068465346	No
row_6	PRKAR2B	PRKAR2B	null	null	2442	0.06540871411561966	0.3515739	Yes		row_6	CD247	CD247	null	null	6241	0.12033694237470627	0.0182545	No
row_7	PRKACG	PRKACG	null	null	2685	0.059105999767780304	0.35892144	Yes		row_7	HLA-DRB5	HLA-DRB5	null	null	6295	0.11774637550115585	0.04252182	No
row_8	CSK	CSK	null	null	3004	0.052486635744571686	0.35677406	No		row_8	PRKAR2A	PRKAR2A	null	null	7315	0.07465226203203201	0.0078847995	No
row_9	CD3E	CD3E	null	null	4576	0.023271476849913597	0.23554227	No		row_9	PRKACB	PRKACB	null	null	8525	0.025493012741208076	-0.047652297	No
row_10	CREBBP	CREBBP	null	null	4818	0.019304847344756126	0.22431944	No		row_10	CD3G	CD3G	null	null	9049	0.007997254841029644	-0.07237092	No
row_11	CD3G	CD3G	null	null	4857	0.01872686855494976	0.22990033	No		row_11	PRKACG	PRKACG	null	null	10891	-0.017746737226843834	-0.16176435	No
row_12	CD4	CD4	null	null	5039	0.01590147241950035	0.22212906	No		row_12	CD3D	CD3D	null	null	12737	-0.0954689309000969	-0.23356651	No
row_13	ZAP70	ZAP70	null	null	5768	0.005090142600238323	0.1632817	No		row_13	PRKAR1B	PRKAR1B	null	null	13499	-0.1299159675836563	-0.24245389	No
row_14	PTPRC	PTPRC	null	null	6274	-4.5792179298587143E-4	0.12102008	No		row_14	CD3E	CD3E	null	null	13644	-0.13622525334358215	-0.21857539	No
row_15	PRKACB	PRKACB	null	null	9036	-0.05975186824798584	-0.08320621	No		row_15	ZAP70	ZAP70	null	null	14807	-0.18929404020309448	-0.23422465	No
row_16	LCK	LCK	null	null	9188	-0.06455928832292557	-0.06564864	No		row_16	PRKAR1A	PRKAR1A	null	null	16937	-0.3130190670490265	-0.27063605	Yes
row_17	HLA-DRA	HLA-DRA	null	null	11322	-0.2568609416484833	-0.12466965	No		row_17	PTPRC	PTPRC	null	null	17663	-0.37558457255363464	-0.22145058	Yes
row_18	HLA-DRB1	HLA-DRB1	null	null	11637	-0.37079954147338867	0.022709955	No		row_18	CSK	CSK	null	null	19216	-0.6538930535316467	-0.15052871	Yes
										row_19	ADCY1	ADCY1	null	null	19434	-0.7685651183128357	0.01441703	Yes
Dataset EV2g : Gene Set Enrichment analysis for overexpressed genes in BRAFi-sensitive melanoma cell lines from Cancer Cell Line Encyclopediae										Dataset EV2h : Gene Set Enrichment analysis for overexpressed genes in Tsoi dataset (differentiated/dedifferentiated)
SRC										CSK
enriched in resistant state										enriched in dedifferentiated state
NAME	PROBE	DESCRIPTION<br>(from dataset)	GENE SYMBOL	GENE_TITLE	RANK IN GENE LIST	RANK METRIC SCORE	RUNNING ES	CORE ENRICHMENT		NAME	PROBE	DESCRIPTION<br>(from dataset)	GENE SYMBOL	GENE_TITLE	RANK IN GENE LIST	RANK METRIC SCORE	RUNNING ES	CORE ENRICHMENT
row_0	PRSS33	PRSS33	null	null	118	0.3642956018447876	0.01954552	No		row_0	NRP1	NRP1	null	null	11	1.0984350442886353	0.030778809	Yes
row_1	FRMD4B	FRMD4B	null	null	452	0.21634541451931	0.017802672	No		row_1	IRAK2	IRAK2	null	null	62	0.8924080729484558	0.053685594	Yes
row_2	ADA	ADA	null	null	799	0.15985827147960663	0.011439966	No		row_2	DPYD	DPYD	null	null	194	0.7035645842552185	0.067063734	Yes
row_3	ABHD3	ABHD3	null	null	865	0.15173475444316864	0.018776104	No		row_3	COL8A1	COL8A1	null	null	250	0.667976438999176	0.08331134	Yes
row_4	IRX5	IRX5	null	null	902	0.1471073180437088	0.027260387	No		row_4	ARRDC3	ARRDC3	null	null	298	0.6396051049232483	0.09915838	Yes
row_5	PAK3	PAK3	null	null	1207	0.11980811506509781	0.020222787	No		row_5	SYT1	SYT1	null	null	310	0.6305723786354065	0.1165879	Yes
row_6	CA7	CA7	null	null	1372	0.11104618012905121	0.019679736	No		row_6	HS3ST3A1	HS3ST3A1	null	null	401	0.5957498550415039	0.12898561	Yes
row_7	TGM5	TGM5	null	null	1802	0.0936998501420021	0.0044648293	No		row_7	IL7R	IL7R	null	null	495	0.559495747089386	0.14019555	Yes
row_8	NFKBIE	NFKBIE	null	null	1840	0.09212850779294968	0.009044311	No		row_8	S1PR3	S1PR3	null	null	715	0.5078533887863159	0.14349127	Yes
row_9	IVL	IVL	null	null	1869	0.09111469238996506	0.014009715	No		row_9	ZNF436	ZNF436	null	null	866	0.47770795226097107	0.14945394	Yes
row_10	HOXB2	HOXB2	null	null	1929	0.08874093741178513	0.017234636	No		row_10	RFTN1	RFTN1	null	null	923	0.46958127617836	0.15998971	Yes
row_11	CHAC2	CHAC2	null	null	2328	0.07757839560508728	0.002463696	No		row_11	UHRF1	UHRF1	null	null	969	0.4633101522922516	0.17090885	Yes
row_12	PLAT	PLAT	null	null	2347	0.0773031935095787	0.0069686812	No		row_12	PKP2	PKP2	null	null	1063	0.45073142647743225	0.17901547	Yes
row_13	E2F8	E2F8	null	null	2452	0.07499286532402039	0.006944899	No		row_13	SPNS3	SPNS3	null	null	1291	0.4206242263317108	0.1794134	Yes
row_14	PC	PC	null	null	2460	0.07481487840414047	0.011833998	No		row_14	PTGER4	PTGER4	null	null	1384	0.40901628136634827	0.1863809	Yes
row_15	RTN4IP1	RTN4IP1	null	null	2467	0.07466509938240051	0.016763374	No		row_15	CAPN12	CAPN12	null	null	1484	0.39635536074638367	0.19262932	Yes
row_16	SOAT1	SOAT1	null	null	2542	0.07334348559379578	0.018147279	No		row_16	EREG	EREG	null	null	1649	0.3788166642189026	0.19505474	Yes
row_17	COQ4	COQ4	null	null	2692	0.07031647115945816	0.01551072	No		row_17	ZBED2	ZBED2	null	null	1658	0.37761780619621277	0.20542018	Yes
row_18	GFRA3	GFRA3	null	null	2712	0.06972596794366837	0.019433763	No		row_18	ARSJ	ARSJ	null	null	1680	0.3759670853614807	0.215074	Yes
row_19	ANO7	ANO7	null	null	2737	0.0692206472158432	0.023067499	No		row_19	PHLDA2	PHLDA2	null	null	1875	0.3572765290737152	0.21535131	Yes
row_20	PIK3C2B	PIK3C2B	null	null	2762	0.06880679726600647	0.026672224	No		row_20	GFRA3	GFRA3	null	null	1906	0.35463300347328186	0.22393638	Yes
row_21	CAPN12	CAPN12	null	null	2814	0.06764565408229828	0.028824575	No		row_21	ADGRF1	ADGRF1	null	null	1929	0.35278618335723877	0.23287767	Yes
row_22	ZNF789	ZNF789	null	null	2871	0.06651131808757782	0.030643526	No		row_22	ZNF451	ZNF451	null	null	1959	0.34997251629829407	0.24138087	Yes
row_23	MCM4	MCM4	null	null	2888	0.06626489758491516	0.034476276	No		row_23	PAK3	PAK3	null	null	2048	0.3430335521697998	0.24667019	Yes
row_24	MCM5	MCM5	null	null	3248	0.06098025664687157	0.020522105	No		row_24	NID2	NID2	null	null	2171	0.33148515224456787	0.24989203	Yes
row_25	COBL	COBL	null	null	3351	0.05934125930070877	0.019502696	No		row_25	RAP1A	RAP1A	null	null	2272	0.32392099499702454	0.2540226	Yes
row_26	GINS1	GINS1	null	null	3517	0.056889429688453674	0.01511247	No		row_26	MYSM1	MYSM1	null	null	2765	0.28864505887031555	0.23710886	Yes
row_27	EZH2	EZH2	null	null	3531	0.05679081007838249	0.018433416	No		row_27	LFNG	LFNG	null	null	2779	0.2880447208881378	0.24466297	Yes
row_28	RCBTB2	RCBTB2	null	null	3547	0.056567154824733734	0.021637132	No		row_28	E2F8	E2F8	null	null	2789	0.2874709367752075	0.2524052	Yes
row_29	C17orf64	C17orf64	null	null	3578	0.05623297020792961	0.024055768	No		row_29	COQ4	COQ4	null	null	2911	0.2812407612800598	0.25424454	Yes
row_30	DGCR11	DGCR11	null	null	3624	0.055662743747234344	0.025672777	No		row_30	S100A9	S100A9	null	null	2974	0.27679580450057983	0.25897297	Yes
row_31	PRR19	PRR19	null	null	3672	0.05498218908905983	0.027140526	No		row_31	IFITM10	IFITM10	null	null	3148	0.2664169669151306	0.2577313	Yes
row_32	FANCL	FANCL	null	null	3787	0.05360453948378563	0.025109649	No		row_32	ZNF3	ZNF3	null	null	3357	0.2550143599510193	0.25437516	Yes
row_33	OTUD6B	OTUD6B	null	null	3830	0.052938297390937805	0.026688004	No		row_33	SLC7A14	SLC7A14	null	null	3378	0.2536202371120453	0.26058924	Yes
row_34	LIG1	LIG1	null	null	3977	0.05064639449119568	0.022824902	No		row_34	SEMA6B	SEMA6B	null	null	3387	0.25303441286087036	0.26740003	Yes
row_35	ACTL6A	ACTL6A	null	null	3982	0.05054390802979469	0.026164932	No		row_35	MEGF6	MEGF6	null	null	3447	0.25083234906196594	0.271541	Yes
row_36	SNX32	SNX32	null	null	4110	0.04897771403193474	0.023149615	No		row_36	MN1	MN1	null	null	3471	0.24991659820079803	0.27749604	Yes
row_37	CTDP1	CTDP1	null	null	4244	0.0472903810441494	0.019711353	No		row_37	DTWD1	DTWD1	null	null	3483	0.24908460676670074	0.28404078	Yes
row_38	C8B	C8B	null	null	4251	0.04718400165438652	0.0227143	No		row_38	PLK4	PLK4	null	null	3757	0.23558153212070465	0.27680758	Yes
row_39	PPIL1	PPIL1	null	null	4425	0.04535419121384621	0.017109236	No		row_39	ZNF135	ZNF135	null	null	3812	0.23199200630187988	0.2806666	Yes
row_40	SPRR1B	SPRR1B	null	null	4914	0.03998619318008423	-0.0048668436	No		row_40	SCRN2	SCRN2	null	null	3820	0.23146475851535797	0.28691304	Yes
row_41	NOL12	NOL12	null	null	4915	0.03998265787959099	-0.0020640518	No		row_41	RACGAP1	RACGAP1	null	null	3896	0.227340430021286	0.28956586	Yes
row_42	NYNRIN	NYNRIN	null	null	4984	0.039373163133859634	-0.0027568135	No		row_42	SERPINB2	SERPINB2	null	null	3906	0.22681020200252533	0.29557726	Yes
row_43	POLR1A	POLR1A	null	null	5061	0.038542088121175766	-0.003914049	No		row_43	PIK3C2G	PIK3C2G	null	null	4071	0.21912333369255066	0.2934462	Yes
row_44	MYSM1	MYSM1	null	null	5067	0.038466088473796844	-0.0014714533	No		row_44	KCNMB3	KCNMB3	null	null	4079	0.2188393771648407	0.29933244	Yes
row_45	SPNS3	SPNS3	null	null	5210	0.03722549229860306	-0.0060722567	No		row_45	CXCL5	CXCL5	null	null	4240	0.21105064451694489	0.29717553	Yes
row_46	TMOD1	TMOD1	null	null	5518	0.03406238183379173	-0.019272981	No		row_46	MMP10	MMP10	null	null	4271	0.20908305048942566	0.3016077	Yes
row_47	PHLDA2	PHLDA2	null	null	5520	0.03405715525150299	-0.016936345	No		row_47	B3GNT3	B3GNT3	null	null	4463	0.2004466950893402	0.2975636	Yes
row_48	ZNF628	ZNF628	null	null	6068	0.028814278542995453	-0.042691413	No		row_48	CHAC2	CHAC2	null	null	4480	0.19958539307117462	0.3024404	Yes
row_49	RACGAP1	RACGAP1	null	null	6106	0.02848050370812416	-0.04257367	No		row_49	PTBP2	PTBP2	null	null	4529	0.19691450893878937	0.30560526	Yes
row_50	CWH43	CWH43	null	null	6500	0.025058936327695847	-0.060772352	No		row_50	CSAD	CSAD	null	null	4563	0.1955392211675644	0.30949762	Yes
row_51	SH3TC2	SH3TC2	null	null	7186	0.019811850041151047	-0.094165705	No		row_51	DISP2	DISP2	null	null	4791	0.1847282350063324	0.30316484	No
row_52	PIK3C2G	PIK3C2G	null	null	7273	0.019122065976262093	-0.09719206	No		row_52	RNF168	RNF168	null	null	4980	0.17668655514717102	0.29859617	No
row_53	S100A9	S100A9	null	null	7453	0.01784565858542919	-0.105030134	No		row_53	PCDH19	PCDH19	null	null	4992	0.17602357268333435	0.30305627	No
row_54	COMMD9	COMMD9	null	null	7498	0.01755535416305065	-0.10603368	No		row_54	DCAF17	DCAF17	null	null	5039	0.17332857847213745	0.3056504	No
row_55	NPY5R	NPY5R	null	null	7676	0.016321001574397087	-0.11387709	No		row_55	IFIT1	IFIT1	null	null	5278	0.16229335963726044	0.29811522	No
row_56	UNC119	UNC119	null	null	7739	0.01592668518424034	-0.11590879	No		row_56	HOXB2	HOXB2	null	null	5526	0.15113337337970734	0.28980154	No
row_57	RRN3	RRN3	null	null	7963	0.014282743446528912	-0.1262308	No		row_57	TMCO2	TMCO2	null	null	5595	0.14737264811992645	0.2905305	No
row_58	MCM3	MCM3	null	null	8084	0.01336438488215208	-0.13138719	No		row_58	MMP1	MMP1	null	null	5739	0.14218628406524658	0.28727773	No
row_59	GRID1	GRID1	null	null	8207	0.01243231724947691	-0.13671046	No		row_59	EZH2	EZH2	null	null	5756	0.1412317454814911	0.29048955	No
row_60	TREML1	TREML1	null	null	8471	0.010600291192531586	-0.1493217	No		row_60	ADGRE1	ADGRE1	null	null	6039	0.1288439929485321	0.27975082	No
row_61	TMCO2	TMCO2	null	null	8591	0.009725486859679222	-0.1546824	No		row_61	C1orf159	C1orf159	null	null	6222	0.12111550569534302	0.27390328	No
row_62	ANHX	ANHX	null	null	8696	0.00889940932393074	-0.15933934	No		row_62	RAB33B	RAB33B	null	null	6423	0.11292220652103424	0.26690185	No
row_63	LFNG	LFNG	null	null	8730	0.00859074853360653	-0.16041276	No		row_63	ACSL4	ACSL4	null	null	6501	0.1090812236070633	0.2660782	No
row_64	CSAD	CSAD	null	null	8937	0.007017461583018303	-0.17038088	No		row_64	ZNF782	ZNF782	null	null	6655	0.10311280190944672	0.26119938	No
row_65	UTS2R	UTS2R	null	null	8984	0.006640580482780933	-0.1722511	No		row_65	GRID1	GRID1	null	null	6765	0.09823306649923325	0.25843048	No
row_66	KCNMB3	KCNMB3	null	null	9005	0.006417390424758196	-0.17281678	No		row_66	CERKL	CERKL	null	null	6914	0.09141170978546143	0.25347337	No
row_67	POP1	POP1	null	null	9604	0.0017586599569767714	-0.20305808	No		row_67	CDK11B	CDK11B	null	null	6959	0.08933436870574951	0.25377315	No
row_68	NLRP8	NLRP8	null	null	9751	7.233556243591011E-4	-0.2104208	No		row_68	ACTL6A	ACTL6A	null	null	7169	0.08139017224311829	0.24541199	No
row_69	WASH3P	WASH3P	null	null	9834	2.008277951972559E-4	-0.21457042	No		row_69	GDPD3	GDPD3	null	null	7312	0.0748884454369545	0.24029015	No
row_70	CDCA7	CDCA7	null	null	10134	-0.0019460269249975681	-0.2296163	No		row_70	OTUD6B	OTUD6B	null	null	7728	0.0582159049808979	0.22073768	No
row_71	C11orf72	C11orf72	null	null	10234	-0.0026833738666027784	-0.23445511	No		row_71	CMTR2	CMTR2	null	null	7800	0.05500723794102669	0.21867786	No
row_72	ZNF782	ZNF782	null	null	10266	-0.002884245477616787	-0.235827	No		row_72	TTC14	TTC14	null	null	8080	0.04380743205547333	0.20566618	No
row_73	ADH4	ADH4	null	null	10628	-0.005402870010584593	-0.25377873	No		row_73	IRGC	IRGC	null	null	8133	0.04145803675055504	0.20419101	No
row_74	ZNF135	ZNF135	null	null	10652	-0.005610203370451927	-0.25455332	No		row_74	ATAD2	ATAD2	null	null	8166	0.040043286979198456	0.2036978	No
row_75	ATAD2	ATAD2	null	null	10699	-0.005984914489090443	-0.2564695	No		row_75	FANCL	FANCL	null	null	8232	0.03701436519622803	0.20143132	No
row_76	TMEM14A	TMEM14A	null	null	10787	-0.0065735275857150555	-0.26042628	No		row_76	COBL	COBL	null	null	8367	0.031214863061904907	0.19547229	No
row_77	NBEAL1	NBEAL1	null	null	11045	-0.008467231877148151	-0.27288237	No		row_77	ZNF628	ZNF628	null	null	8507	0.026138870045542717	0.18911284	No
row_78	ZNF721	ZNF721	null	null	11149	-0.009255431592464447	-0.2774636	No		row_78	ABHD3	ABHD3	null	null	8609	0.02268964983522892	0.18459743	No
row_79	RNF220	RNF220	null	null	11193	-0.00966330524533987	-0.27896962	No		row_79	CWH43	CWH43	null	null	8639	0.02170705422759056	0.1837344	No
row_80	RAP1A	RAP1A	null	null	11235	-0.009976949542760849	-0.28035206	No		row_80	NPY5R	NPY5R	null	null	8685	0.020443828776478767	0.18201745	No
row_81	CPPED1	CPPED1	null	null	11636	-0.0129021517932415	-0.29975837	No		row_81	ARL15	ARL15	null	null	8691	0.020308842882514	0.18234132	No
row_82	LYPD3	LYPD3	null	null	11683	-0.013189909048378468	-0.3011695	No		row_82	PLAT	PLAT	null	null	8835	0.01508075837045908	0.1754619	No
row_83	SEMA6B	SEMA6B	null	null	11735	-0.013512778095901012	-0.30281186	No		row_83	PPIL1	PPIL1	null	null	8842	0.014944060705602169	0.17558159	No
row_84	SUV39H2	SUV39H2	null	null	11818	-0.014230434782803059	-0.30597803	No		row_84	C8B	C8B	null	null	8849	0.014804725535213947	0.17569731	No
row_85	GDPD3	GDPD3	null	null	12189	-0.01722630485892296	-0.3235579	No		row_85	NLRP8	NLRP8	null	null	8922	0.01253510545939207	0.17237455	No
row_86	MAP3K6	MAP3K6	null	null	12204	-0.017383622005581856	-0.32305017	No		row_86	RNF220	RNF220	null	null	9239	0.0037088291719555855	0.15632743	No
row_87	SCRN2	SCRN2	null	null	12366	-0.018641389906406403	-0.3299185	No		row_87	SPRR1B	SPRR1B	null	null	10189	0.0	0.107817486	No
row_88	ARL15	ARL15	null	null	12856	-0.022758150473237038	-0.35315305	No		row_88	GJB6	GJB6	null	null	10388	-0.0037617655470967293	0.09780367	No
row_89	ZBED2	ZBED2	null	null	12859	-0.022785605862736702	-0.35165733	No		row_89	EMB	EMB	null	null	10821	-0.015690360218286514	0.07616885	No
row_90	SYT15	SYT15	null	null	13119	-0.025005193427205086	-0.36305568	No		row_90	ANHX	ANHX	null	null	10908	-0.018259504809975624	0.07229379	No
row_91	RARA	RARA	null	null	13147	-0.02525360882282257	-0.36265635	No		row_91	CENPH	CENPH	null	null	10993	-0.021524939686059952	0.068614125	No
row_92	MON1A	MON1A	null	null	13165	-0.02536570467054844	-0.36174142	No		row_92	MMP3	MMP3	null	null	11003	-0.021987223997712135	0.06878142	No
row_93	SLC12A5	SLC12A5	null	null	13207	-0.025723159313201904	-0.36202008	No		row_93	SUV39H2	SUV39H2	null	null	11292	-0.03349575027823448	0.05501547	No
row_94	STARD3	STARD3	null	null	13227	-0.025914127007126808	-0.36116827	No		row_94	TRIM73	TRIM73	null	null	11312	-0.03419676795601845	0.05501997	No
row_95	IRGC	IRGC	null	null	13230	-0.025944463908672333	-0.3594511	No		row_95	LYPD3	LYPD3	null	null	11342	-0.03529138118028641	0.05454453	No
row_96	FAM153A	FAM153A	null	null	13265	-0.02629539556801319	-0.3593342	No		row_96	RRN3	RRN3	null	null	11410	-0.03780091181397438	0.052198254	No
row_97	GALNTL6	GALNTL6	null	null	13439	-0.02792884223163128	-0.36616078	No		row_97	MCM4	MCM4	null	null	11471	-0.039986081421375275	0.05027214	No
row_98	C1orf159	C1orf159	null	null	13905	-0.032218851149082184	-0.3875135	No		row_98	CDCA7	CDCA7	null	null	11676	-0.04831169545650482	0.041222747	No
row_99	UHRF1	UHRF1	null	null	13982	-0.03283391520380974	-0.38907087	No		row_99	STK17B	STK17B	null	null	11702	-0.04916142672300339	0.041347522	No
row_100	PCDHB4	PCDHB4	null	null	14015	-0.033167604357004166	-0.38837066	No		row_100	SH3TC2	SH3TC2	null	null	11835	-0.05496486276388168	0.036168374	No
row_101	SLC7A14	SLC7A14	null	null	14017	-0.03318139538168907	-0.38609543	No		row_101	GINS1	GINS1	null	null	11882	-0.057233430445194244	0.03545001	No
row_102	CMTR2	CMTR2	null	null	14132	-0.03443322703242302	-0.38947022	No		row_102	SPDYE1	SPDYE1	null	null	11948	-0.060177724808454514	0.033844434	No
row_103	CLCA4	CLCA4	null	null	14233	-0.03543708473443985	-0.39206377	No		row_103	ST8SIA2	ST8SIA2	null	null	12023	-0.06391983479261398	0.03188557	No
row_104	CENPH	CENPH	null	null	14361	-0.036746930330991745	-0.39593646	No		row_104	MON1A	MON1A	null	null	12026	-0.0640086978673935	0.033609666	No
row_105	MIR17HG	MIR17HG	null	null	14426	-0.03743549808859825	-0.39656195	No		row_105	MAP3K6	MAP3K6	null	null	12094	-0.0665706992149353	0.032084264	No
row_106	WT1-AS	WT1-AS	null	null	14795	-0.04152372106909752	-0.412337	No		row_106	FAM153A	FAM153A	null	null	12158	-0.06925227493047714	0.030839838	No
row_107	RNF168	RNF168	null	null	15391	-0.04918726533651352	-0.43910122	No		row_107	NYNRIN	NYNRIN	null	null	12341	-0.07870486378669739	0.023782209	No
row_108	GJB6	GJB6	null	null	15446	-0.04994165897369385	-0.43834224	No		row_108	CLCA4	CLCA4	null	null	12502	-0.085066057741642	0.01803065	No
row_109	B3GNT3	B3GNT3	null	null	15453	-0.05006221681833267	-0.43513754	No		row_109	COMMD9	COMMD9	null	null	12519	-0.08616112172603607	0.019671172	No
row_110	IFITM10	IFITM10	null	null	15969	-0.058134838938713074	-0.4572124	No		row_110	SYT15	SYT15	null	null	12611	-0.08953456580638885	0.017574178	No
row_111	ZNF3	ZNF3	null	null	15980	-0.05828218534588814	-0.45363456	No		row_111	NFKBIE	NFKBIE	null	null	12786	-0.09732834249734879	0.011456857	No
row_112	LINC00685	LINC00685	null	null	16116	-0.06045394763350487	-0.4562516	No		row_112	ANO7	ANO7	null	null	12950	-0.10422710329294205	0.006098661	No
row_113	TTC14	TTC14	null	null	16179	-0.061414554715156555	-0.4550946	No		row_113	PC	PC	null	null	13021	-0.10806654393672943	0.0056038857	No
row_114	PLK4	PLK4	null	null	16231	-0.06234976276755333	-0.4533135	No		row_114	TMOD1	TMOD1	null	null	13312	-0.12128960341215134	-0.0057593216	No
row_115	RFTN1	RFTN1	null	null	16669	-0.07028768211603165	-0.4705758	No		row_115	CPPED1	CPPED1	null	null	13720	-0.14009720087051392	-0.02256658	No
row_116	MMP10	MMP10	null	null	16717	-0.07127030193805695	-0.46796626	No		row_116	MCM3	MCM3	null	null	13824	-0.14487673342227936	-0.023697926	No
row_117	DISP2	DISP2	null	null	16793	-0.07287100702524185	-0.46666625	No		row_117	MGARP	MGARP	null	null	13961	-0.15030209720134735	-0.026361331	No
row_118	DTWD1	DTWD1	null	null	16854	-0.07451438158750534	-0.4644894	No		row_118	ZNF721	ZNF721	null	null	14343	-0.16809849441051483	-0.041040603	No
row_119	PCDH19	PCDH19	null	null	17199	-0.08333183825016022	-0.47611508	No		row_119	KIAA1841	KIAA1841	null	null	14842	-0.19108304381370544	-0.061044745	No
row_120	LINC00842	LINC00842	null	null	17600	-0.09507744759321213	-0.48976088	Yes		row_120	LIG1	LIG1	null	null	14932	-0.19509285688400269	-0.060027663	No
row_121	GTF2H2	GTF2H2	null	null	17648	-0.09667576849460602	-0.4853704	Yes		row_121	ZNF789	ZNF789	null	null	14940	-0.19538211822509766	-0.05481074	No
row_122	SLC2A6	SLC2A6	null	null	17686	-0.09783052653074265	-0.4803912	Yes		row_122	RCBTB2	RCBTB2	null	null	15152	-0.20594054460525513	-0.059720412	No
row_123	ARRDC3	ARRDC3	null	null	17839	-0.10306219011545181	-0.4808846	Yes		row_123	SLC2A6	SLC2A6	null	null	15175	-0.20701341331005096	-0.054938372	No
row_124	ZNF451	ZNF451	null	null	17919	-0.10574838519096375	-0.477483	Yes		row_124	TGM5	TGM5	null	null	15178	-0.20712310075759888	-0.04913087	No
row_125	ACSL4	ACSL4	null	null	17987	-0.1085793748497963	-0.4732736	Yes		row_125	IVL	IVL	null	null	15179	-0.20715655386447906	-0.043220174	No
row_126	DCAF17	DCAF17	null	null	18009	-0.10975713282823563	-0.46664593	Yes		row_126	POP1	POP1	null	null	15207	-0.20816464722156525	-0.038660873	No
row_127	CXCL5	CXCL5	null	null	18047	-0.11155582219362259	-0.4607046	Yes		row_127	POLR1A	POLR1A	null	null	15242	-0.2098543643951416	-0.034411177	No
row_128	MEGF6	MEGF6	null	null	18091	-0.11352956295013428	-0.45492956	Yes		row_128	NBEAL1	NBEAL1	null	null	15337	-0.21529433131217957	-0.033073284	No
row_129	RAB33B	RAB33B	null	null	18200	-0.1189664751291275	-0.4520739	Yes		row_129	FRMD4B	FRMD4B	null	null	15472	-0.22245393693447113	-0.03357578	No
row_130	KIAA1841	KIAA1841	null	null	18228	-0.12008680403232574	-0.44502676	Yes		row_130	PRR19	PRR19	null	null	15758	-0.23738625645637512	-0.041370876	No
row_131	TRIM73	TRIM73	null	null	18361	-0.12802977859973907	-0.4427544	Yes		row_131	PRSS33	PRSS33	null	null	15838	-0.2420877069234848	-0.038501747	No
row_132	PKP2	PKP2	null	null	18380	-0.12897218763828278	-0.4346274	Yes		row_132	ADA	ADA	null	null	15902	-0.2458777278661728	-0.034706607	No
row_133	STK17B	STK17B	null	null	18385	-0.12941069900989532	-0.42575878	Yes		row_133	RARA	RARA	null	null	16028	-0.2537248134613037	-0.033856817	No
row_134	ST8SIA2	ST8SIA2	null	null	18392	-0.12997353076934814	-0.41695228	Yes		row_134	TREML1	TREML1	null	null	16084	-0.25729089975357056	-0.029327095	No
row_135	IFI6	IFI6	null	null	18396	-0.13028161227703094	-0.40797186	Yes		row_135	NOL12	NOL12	null	null	16187	-0.26317620277404785	-0.027031945	No
row_136	ZNF436	ZNF436	null	null	18450	-0.1338403970003128	-0.4012808	Yes		row_136	IRX5	IRX5	null	null	16203	-0.2638855576515198	-0.020269385	No
row_137	IRAK2	IRAK2	null	null	18485	-0.13679231703281403	-0.39341804	Yes		row_137	CA7	CA7	null	null	16435	-0.27642926573753357	-0.024190173	No
row_138	PTBP2	PTBP2	null	null	18571	-0.143091082572937	-0.38770336	Yes		row_138	UTS2R	UTS2R	null	null	16440	-0.27689751982688904	-0.016494062	No
row_139	MGARP	MGARP	null	null	18585	-0.14409175515174866	-0.37826258	Yes		row_139	SNX32	SNX32	null	null	16567	-0.2847771644592285	-0.014809389	No
row_140	EMB	EMB	null	null	19090	-0.19239996373653412	-0.39036688	Yes		row_140	SLC12A5	SLC12A5	null	null	16888	-0.30913037061691284	-0.022346536	No
row_141	ARSJ	ARSJ	null	null	19109	-0.19507089257240295	-0.37760633	Yes		row_141	IFI6	IFI6	null	null	16975	-0.3158772885799408	-0.017729823	No
row_142	HS3ST3A1	HS3ST3A1	null	null	19203	-0.20858271420001984	-0.3677069	Yes		row_142	ADH4	ADH4	null	null	17003	-0.3195435106754303	-0.009992604	No
row_143	DPYD	DPYD	null	null	19418	-0.25063538551330566	-0.36100358	Yes		row_143	CTDP1	CTDP1	null	null	17040	-0.3224818706512451	-0.0026316002	No
row_144	COL8A1	COL8A1	null	null	19439	-0.25553032755851746	-0.34410638	Yes		row_144	TMEM14A	TMEM14A	null	null	17191	-0.33327215909957886	-7.9004944E-4	No
row_145	MMP1	MMP1	null	null	19505	-0.2740288972854614	-0.32819742	Yes		row_145	UNC119	UNC119	null	null	17316	-0.3427813649177551	0.002651862	No
row_146	PTGER4	PTGER4	null	null	19522	-0.2794203758239746	-0.3094224	Yes		row_146	STARD3	STARD3	null	null	17475	-0.357168585062027	0.0047663026	No
row_147	EREG	EREG	null	null	19629	-0.3212045431137085	-0.29228827	Yes		row_147	GTF2H2	GTF2H2	null	null	17497	-0.35843363404273987	0.013919855	No
row_148	NRP1	NRP1	null	null	19654	-0.3315252363681793	-0.27026692	Yes		row_148	EIF3CL	EIF3CL	null	null	17500	-0.3586008548736572	0.0240494	No
row_149	S1PR3	S1PR3	null	null	19748	-0.4041467010974884	-0.24665841	Yes		row_149	MCM5	MCM5	null	null	17535	-0.3631952106952667	0.03267429	No
row_150	NID2	NID2	null	null	19757	-0.4162423312664032	-0.21788596	Yes		row_150	GALNTL6	GALNTL6	null	null	17580	-0.3679145276546478	0.040922668	No
row_151	MN1	MN1	null	null	19783	-0.44134414196014404	-0.18821707	Yes		row_151	PIK3C2B	PIK3C2B	null	null	17637	-0.37234118580818176	0.048683945	No
row_152	MMP3	MMP3	null	null	19813	-0.48469576239585876	-0.15571234	Yes		row_152	C17orf64	C17orf64	null	null	17789	-0.3912990689277649	0.05213003	No
row_153	SYT1	SYT1	null	null	19833	-0.5478717684745789	-0.11827118	Yes		row_153	PCDHB4	PCDHB4	null	null	18281	-0.4480762779712677	0.039816365	No
row_154	SERPINB2	SERPINB2	null	null	19838	-0.5563628673553467	-0.079473145	Yes		row_154	RTN4IP1	RTN4IP1	null	null	18508	-0.4835115373134613	0.042059734	No
row_155	IL7R	IL7R	null	null	19842	-0.5627990365028381	-0.040173154	Yes		row_155	SOAT1	SOAT1	null	null	19295	-0.6918731331825256	0.021622716	No
row_156	IFIT1	IFIT1	null	null	19844	-0.5781490802764893	3.044311E-4	Yes
Dataset EV2i : Gene Set Enrichment analysis for overexpressed genes in BRAFi-sensitive melanoma cell lines from Cancer Cell Line Encyclopediae										Dataset EV2j : Gene Set Enrichment analysis for overexpressed genes in Tsoi dataset (differentiated/dedifferentiated)
FAK										FAK
enriched in resistant state										enriched in dedifferentiated state
NAME	PROBE	DESCRIPTION<br>(from dataset)	GENE SYMBOL	GENE_TITLE	RANK IN GENE LIST	RANK METRIC SCORE	RUNNING ES	CORE ENRICHMENT		NAME	PROBE	DESCRIPTION<br>(from dataset)	GENE SYMBOL	GENE_TITLE	RANK IN GENE LIST	RANK METRIC SCORE	RUNNING ES	CORE ENRICHMENT
row_0	FYN	FYN	null	null	913	0.1449451744556427	-0.046698533	No		row_0	PLCG1	PLCG1	null	null	536	0.6417297720909119	0.005794465	No
row_1	MAPK1	MAPK1	null	null	1113	0.1271408647298813	-0.036888815	No		row_1	MAPK1	MAPK1	null	null	897	0.5438043475151062	0.015496362	No
row_2	PIK3R1	PIK3R1	null	null	1125	0.12620629370212555	-0.0114149805	No		row_2	WASL	WASL	null	null	1494	0.4392912685871124	0.007811159	No
row_3	RAPGEF1	RAPGEF1	null	null	1356	0.1100573018193245	-0.00779422	No		row_3	NCK2	NCK2	null	null	1744	0.4123275876045227	0.016386164	No
row_4	BRAF	BRAF	null	null	1851	0.08597966283559799	-0.031481355	No		row_4	RAPGEF1	RAPGEF1	null	null	1870	0.39726972579956055	0.03049242	No
row_5	ARHGEF7	ARHGEF7	null	null	2323	0.06933005154132843	-0.05671124	No		row_5	BMX	BMX	null	null	2057	0.3754086196422577	0.04036998	No
row_6	MAPK8	MAPK8	null	null	2512	0.06382424384355545	-0.059219122	No		row_6	PIK3R1	PIK3R1	null	null	2263	0.3553662598133087	0.04824875	No
row_7	NCK2	NCK2	null	null	3235	0.046850841492414474	-0.11032584	No		row_7	FYN	FYN	null	null	2265	0.3552125096321106	0.06649547	No
row_8	PLCG1	PLCG1	null	null	3469	0.042379144579172134	-0.12111613	No		row_8	RAP1B	RAP1B	null	null	3390	0.2700495421886444	0.02323715	No
row_9	ARHGEF11	ARHGEF11	null	null	4151	0.03072773665189743	-0.17213699	No		row_9	ETS1	ETS1	null	null	3673	0.25483438372612	0.022020971	No
row_10	SRC	SRC	null	null	4253	0.0289319958537817	-0.17460488	No		row_10	ARHGEF11	ARHGEF11	null	null	3926	0.2394442856311798	0.021537889	No
row_11	GRB2	GRB2	null	null	4347	0.02714213728904724	-0.17677231	No		row_11	MMP14	MMP14	null	null	4202	0.22471553087234497	0.019126276	No
row_12	GIT2	GIT2	null	null	4430	0.02587512694299221	-0.17827685	No		row_12	BRAF	BRAF	null	null	4454	0.2111140489578247	0.017234717	No
row_13	WASL	WASL	null	null	4449	0.02560761757194996	-0.17443833	No		row_13	RAF1	RAF1	null	null	6812	0.10226395726203918	-0.0973795	No
row_14	RAF1	RAF1	null	null	4941	0.017227301374077797	-0.21225506	No		row_14	ACTA1	ACTA1	null	null	6851	0.10042198747396469	-0.09413935	No
row_15	RHOA	RHOA	null	null	5169	0.013882322236895561	-0.2285006	No		row_15	GRB2	GRB2	null	null	7617	0.06686040759086609	-0.12960479	No
row_16	BMX	BMX	null	null	5177	0.013730920851230621	-0.22621867	No		row_16	NCK1	NCK1	null	null	7800	0.05877440422773361	-0.13583413	No
row_17	ACTA1	ACTA1	null	null	5297	0.012066509574651718	-0.23373322	No		row_17	ITGB5	ITGB5	null	null	8392	0.0346437469124794	-0.16410907	No
row_18	CCND1	CCND1	null	null	5394	0.010640770196914673	-0.23960575	No		row_18	ARHGEF7	ARHGEF7	null	null	8434	0.03328967094421387	-0.16447961	No
row_19	NCK1	NCK1	null	null	5510	0.008916964754462242	-0.24744172	No		row_19	BCAR1	BCAR1	null	null	11407	-0.03391782194375992	-0.31389466	No
row_20	MAP2K4	MAP2K4	null	null	5658	0.006613075267523527	-0.25845918	No		row_20	ASAP1	ASAP1	null	null	11408	-0.03395949304103851	-0.31214535	No
row_21	ITGB1	ITGB1	null	null	6205	0.0	-0.30451956	No		row_21	MAPK8IP3	MAPK8IP3	null	null	11532	-0.03931412473320961	-0.31637624	No
row_22	GRB7	GRB7	null	null	6472	-0.003549689892679453	-0.32621667	No		row_22	SRC	SRC	null	null	11663	-0.044659074395895004	-0.32068786	No
row_23	MMP14	MMP14	null	null	6521	-0.004119361750781536	-0.3294042	No		row_23	PTK2	PTK2	null	null	11853	-0.05208219960331917	-0.32761794	No
row_24	ASAP1	ASAP1	null	null	6807	-0.008968023583292961	-0.35157064	No		row_24	RHOA	RHOA	null	null	12943	-0.09797820448875427	-0.3779598	No
row_25	MAPK9	MAPK9	null	null	7415	-0.02009115368127823	-0.398574	No		row_25	RAC1	RAC1	null	null	13218	-0.10910657048225403	-0.38627574	No
row_26	YES1	YES1	null	null	7630	-0.024376804009079933	-0.41152745	No		row_26	MAPK9	MAPK9	null	null	13455	-0.11938681453466415	-0.3921294	No
row_27	SH3GL1	SH3GL1	null	null	7830	-0.028654249384999275	-0.4223207	No		row_27	KLF8	KLF8	null	null	13888	-0.1380293071269989	-0.4069917	No
row_28	RAC1	RAC1	null	null	7972	-0.031716056168079376	-0.42758057	No		row_28	SOS1	SOS1	null	null	14362	-0.15821409225463867	-0.4228996	No
row_29	PXN	PXN	null	null	8047	-0.03323403000831604	-0.42687076	No		row_29	PAK1	PAK1	null	null	14411	-0.16085313260555267	-0.4170552	No
row_30	ACTN1	ACTN1	null	null	8064	-0.0335603691637516	-0.42119986	No		row_30	MAP2K1	MAP2K1	null	null	14648	-0.1721656769514084	-0.4201901	No
row_31	DOCK1	DOCK1	null	null	8102	-0.03435918316245079	-0.41713336	No		row_31	ITGAV	ITGAV	null	null	14695	-0.17416980862617493	-0.41355798	No
row_32	KLF8	KLF8	null	null	8185	-0.03607102856040001	-0.41650498	No		row_32	YES1	YES1	null	null	15237	-0.1995195895433426	-0.4307968	No
row_33	ITGAV	ITGAV	null	null	8273	-0.038301363587379456	-0.4158318	No		row_33	GIT2	GIT2	null	null	15396	-0.2068038135766983	-0.42818022	No
row_34	PTK2	PTK2	null	null	8469	-0.042938247323036194	-0.42329946	No		row_34	CCND1	CCND1	null	null	15635	-0.2187388837337494	-0.4290178	No
row_35	CRK	CRK	null	null	8500	-0.04403143748641014	-0.41661906	No		row_35	ACTN1	ACTN1	null	null	15992	-0.2369353473186493	-0.43491977	No
row_36	MAPK8IP3	MAPK8IP3	null	null	8621	-0.04745904728770256	-0.416814	No		row_36	PIK3CA	PIK3CA	null	null	16133	-0.2438630759716034	-0.4294787	No
row_37	MAP2K1	MAP2K1	null	null	8632	-0.04788795858621597	-0.40763965	No		row_37	DOCK1	DOCK1	null	null	16253	-0.25009679794311523	-0.4226484	No
row_38	PIK3CA	PIK3CA	null	null	9230	-0.06611127406358719	-0.44417223	No		row_38	ARHGAP26	ARHGAP26	null	null	16654	-0.2716637849807739	-0.4289994	No
row_39	SOS1	SOS1	null	null	9313	-0.06938549131155014	-0.43657458	No		row_39	RAP1A	RAP1A	null	null	17446	-0.32392099499702454	-0.4525456	Yes
row_40	RAP1A	RAP1A	null	null	9935	-0.09770721942186356	-0.46852204	No		row_40	TLN1	TLN1	null	null	17577	-0.33365383744239807	-0.44197062	Yes
row_41	VCL	VCL	null	null	10247	-0.11782360076904297	-0.47010976	Yes		row_41	ROCK2	ROCK2	null	null	17876	-0.3596491515636444	-0.4386014	Yes
row_42	CAPN2	CAPN2	null	null	10275	-0.1198059692978859	-0.4473246	Yes		row_42	GRB7	GRB7	null	null	17912	-0.3622291386127472	-0.42172256	Yes
row_43	ETS1	ETS1	null	null	10337	-0.125071182847023	-0.4263062	Yes		row_43	PXN	PXN	null	null	18132	-0.38529172539711	-0.41301435	Yes
row_44	ARHGAP26	ARHGAP26	null	null	10441	-0.1325252801179886	-0.40727156	Yes		row_44	MAP2K4	MAP2K4	null	null	18195	-0.39284107089042664	-0.39593193	Yes
row_45	ITGB5	ITGB5	null	null	10569	-0.14394786953926086	-0.38787198	Yes		row_45	CRK	CRK	null	null	18785	-0.4677969515323639	-0.4017927	Yes
row_46	PAK1	PAK1	null	null	10616	-0.14729255437850952	-0.3609396	Yes		row_46	SH3GL1	SH3GL1	null	null	18916	-0.49051958322525024	-0.38313732	Yes
row_47	RASA1	RASA1	null	null	10748	-0.16161954402923584	-0.33818063	Yes		row_47	ITGB1	ITGB1	null	null	19258	-0.5718874335289001	-0.37102243	Yes
row_48	TLN1	TLN1	null	null	10927	-0.18300151824951172	-0.31491357	Yes		row_48	MAPK8	MAPK8	null	null	19328	-0.5991653203964233	-0.34366792	Yes
row_49	ROCK2	ROCK2	null	null	10949	-0.18633288145065308	-0.2777051	Yes		row_49	VCL	VCL	null	null	19349	-0.6054815053939819	-0.3134958	Yes
row_50	ELMO1	ELMO1	null	null	11043	-0.20290429890155792	-0.2431039	Yes		row_50	ELMO1	ELMO1	null	null	19354	-0.6074295043945312	-0.28240958	Yes
row_51	ITGA5	ITGA5	null	null	11599	-0.35576385259628296	-0.21549934	Yes		row_51	RASA1	RASA1	null	null	19409	-0.6306553483009338	-0.25267005	Yes
row_52	JUN	JUN	null	null	11791	-0.5031327605247498	-0.12635893	Yes		row_52	ARHGAP35	ARHGAP35	null	null	19517	-0.6998521685600281	-0.22206175	Yes
row_53	RRAS	RRAS	null	null	11861	-0.6503973007202148	0.0038804465	Yes		row_53	ITGA5	ITGA5	null	null	19531	-0.7065689563751221	-0.18632643	Yes
										row_54	ARHGEF28	ARHGEF28	null	null	19581	-0.7534571290016174	-0.15000686	Yes
										row_55	RRAS	RRAS	null	null	19645	-0.873546838760376	-0.108213335	Yes
										row_56	CAPN2	CAPN2	null	null	19703	-1.0730180740356445	-0.05583955	Yes
										row_57	JUN	JUN	null	null	19706	-1.097838282585144	6.101838E-4	Yes
Dataset EV2k : Gene Set Enrichment analysis for overexpressed genes in BRAFi-sensitive melanoma cell lines from Cancer Cell Line Encyclopediae										Dataset EV2l : Gene Set Enrichment analysis for overexpressed genes in Tsoi dataset (differentiated/dedifferentiated)
BCAT_UP										BCAT_DN
enriched in sensitive state										enriched in dedifferentiated state
NAME	PROBE	DESCRIPTION<br>(from dataset)	GENE SYMBOL	GENE_TITLE	RANK IN GENE LIST	RANK METRIC SCORE	RUNNING ES	CORE ENRICHMENT		NAME	PROBE	DESCRIPTION<br>(from dataset)	GENE SYMBOL	GENE_TITLE	RANK IN GENE LIST	RANK METRIC SCORE	RUNNING ES	CORE ENRICHMENT
row_0	ITGA9	ITGA9	null	null	88	0.4046238362789154	0.08382908	Yes		row_0	SMURF2	SMURF2	null	null	38	0.9536105990409851	0.07468998	Yes
row_1	DYNC1I1	DYNC1I1	null	null	272	0.2810903787612915	0.13591176	Yes		row_1	IRAK2	IRAK2	null	null	62	0.8924080729484558	0.1452248	Yes
row_2	LEF1	LEF1	null	null	301	0.26646482944488525	0.19262965	Yes		row_2	PUM1	PUM1	null	null	516	0.5553634166717529	0.16682337	Yes
row_3	BAMBI	BAMBI	null	null	457	0.2146136313676834	0.23162356	Yes		row_3	PLAGL1	PLAGL1	null	null	556	0.5466635227203369	0.20876485	Yes
row_4	ASRGL1	ASRGL1	null	null	466	0.21342624723911285	0.2777804	Yes		row_4	SHC1	SHC1	null	null	771	0.49811285734176636	0.23791082	Yes
row_5	QPCT	QPCT	null	null	529	0.20035119354724884	0.3183584	Yes		row_5	CLK1	CLK1	null	null	803	0.49034950137138367	0.27573416	Yes
row_6	SRPX	SRPX	null	null	717	0.17073094844818115	0.34616324	Yes		row_6	ASH1L	ASH1L	null	null	872	0.4769083559513092	0.31059697	Yes
row_7	MYB	MYB	null	null	1364	0.11174871772527695	0.33792582	Yes		row_7	ARHGAP29	ARHGAP29	null	null	1052	0.4523451030254364	0.33784446	Yes
row_8	HHEX	HHEX	null	null	1607	0.10083408653736115	0.34770513	Yes		row_8	COPB1	COPB1	null	null	1226	0.42778217792510986	0.36342332	Yes
row_9	FAH	FAH	null	null	1743	0.09568608552217484	0.36176375	Yes		row_9	SRSF1	SRSF1	null	null	1371	0.410356730222702	0.389076	Yes
row_10	FZD7	FZD7	null	null	1872	0.09098842740058899	0.37515098	Yes		row_10	STARD13	STARD13	null	null	1617	0.38179558515548706	0.4073004	Yes
row_11	NEDD9	NEDD9	null	null	2000	0.08649908006191254	0.3876093	Yes		row_11	ZSWIM6	ZSWIM6	null	null	1625	0.3812459707260132	0.43757725	Yes
row_12	PLEKHB2	PLEKHB2	null	null	3492	0.057330407202243805	0.3248362	No		row_12	PTHLH	PTHLH	null	null	1699	0.37418535351753235	0.46393228	Yes
row_13	TP53I3	TP53I3	null	null	4515	0.04432632029056549	0.28290585	No		row_13	FRYL	FRYL	null	null	2041	0.3434988260269165	0.4742003	Yes
row_14	KCTD12	KCTD12	null	null	4711	0.04219924286007881	0.28226647	No		row_14	RAP1A	RAP1A	null	null	2272	0.32392099499702454	0.48853698	Yes
row_15	PHLDA2	PHLDA2	null	null	5520	0.03405715525150299	0.24890062	No		row_15	RIF1	RIF1	null	null	2660	0.2954771816730499	0.49260855	Yes
row_16	CA2	CA2	null	null	5836	0.031064458191394806	0.23977332	No		row_16	GCLM	GCLM	null	null	3307	0.25815334916114807	0.48051727	Yes
row_17	SLC3A2	SLC3A2	null	null	6043	0.029055515304207802	0.23571114	No		row_17	IL1A	IL1A	null	null	3437	0.2513306438922882	0.4941548	Yes
row_18	UBE2N	UBE2N	null	null	6122	0.028360139578580856	0.23795995	No		row_18	ARPC2	ARPC2	null	null	4270	0.20914946496486664	0.46867254	No
row_19	CASP9	CASP9	null	null	6715	0.02338818646967411	0.21317236	No		row_19	TAF1D	TAF1D	null	null	4291	0.2082858681678772	0.4843915	No
row_20	DEFA5	DEFA5	null	null	6884	0.021879270672798157	0.20946324	No		row_20	OSBPL10	OSBPL10	null	null	4582	0.19454538822174072	0.48528346	No
row_21	GCH1	GCH1	null	null	7293	0.018933484330773354	0.19299392	No		row_21	H2AFY	H2AFY	null	null	5263	0.1630401313304901	0.46382192	No
row_22	FLT4	FLT4	null	null	7401	0.01820182427763939	0.1915624	No		row_22	ZNF281	ZNF281	null	null	5299	0.16159367561340332	0.47502685	No
row_23	SLC39A14	SLC39A14	null	null	8948	0.006911535281687975	0.115013056	No		row_23	PRPF38B	PRPF38B	null	null	5491	0.15240785479545593	0.47756487	No
row_24	PRG3	PRG3	null	null	9626	0.0015800574328750372	0.0811762	No		row_24	ATP10D	ATP10D	null	null	5495	0.15220540761947632	0.48964188	No
row_25	GAD1	GAD1	null	null	10268	-0.0028989820275455713	0.049444705	No		row_25	ISCU	ISCU	null	null	6446	0.11164248734712601	0.45032758	No
row_26	LY6G6D	LY6G6D	null	null	10432	-0.003994069993495941	0.042086218	No		row_26	GRID1	GRID1	null	null	6765	0.09823306649923325	0.44205785	No
row_27	FGF20	FGF20	null	null	14288	-0.03604947775602341	-0.14468727	No		row_27	RASAL2	RASAL2	null	null	7121	0.08298645168542862	0.43068248	No
row_28	COTL1	COTL1	null	null	14747	-0.040993109345436096	-0.15886857	No		row_28	ZNF236	ZNF236	null	null	7264	0.0769156962633133	0.4296453	No
row_29	FAM3C	FAM3C	null	null	14775	-0.04124873876571655	-0.15123303	No		row_29	SMAD5	SMAD5	null	null	7284	0.07618972659111023	0.43480134	No
row_30	CEBPB	CEBPB	null	null	14920	-0.04314061999320984	-0.14909205	No		row_30	SECISBP2	SECISBP2	null	null	7889	0.05096038058400154	0.40819708	No
row_31	BAG3	BAG3	null	null	15629	-0.05248577892780304	-0.17338857	No		row_31	ARHGEF18	ARHGEF18	null	null	9062	0.007718663662672043	0.34924927	No
row_32	PDE4D	PDE4D	null	null	15830	-0.055565159767866135	-0.1713645	No		row_32	PRKDC	PRKDC	null	null	10422	-0.004624699242413044	0.28054845	No
row_33	AQP3	AQP3	null	null	17344	-0.08737469464540482	-0.22869395	No		row_33	NBPF10	NBPF10	null	null	11165	-0.028290338814258575	0.24510871	No
row_34	WNT11	WNT11	null	null	18119	-0.11439128965139389	-0.24281757	No		row_34	IER5	IER5	null	null	12291	-0.07589138299226761	0.19402732	No
row_35	C3orf52	C3orf52	null	null	18150	-0.11573050916194916	-0.21908465	No		row_35	EFR3A	EFR3A	null	null	12402	-0.08122764527797699	0.194963	No
row_36	LMO2	LMO2	null	null	18152	-0.1158052384853363	-0.19387123	No		row_36	LNPEP	LNPEP	null	null	12684	-0.09326660633087158	0.18817477	No
row_37	NPTX1	NPTX1	null	null	18274	-0.12273012846708298	-0.17320585	No		row_37	CTBP2	CTBP2	null	null	12715	-0.09458685666322708	0.19424991	No
row_38	PKP2	PKP2	null	null	18380	-0.12897218763828278	-0.15037088	No		row_38	TNFAIP3	TNFAIP3	null	null	12719	-0.09474010765552521	0.20170967	No
row_39	GADD45G	GADD45G	null	null	18388	-0.12970255315303802	-0.122428566	No		row_39	ATP9B	ATP9B	null	null	14609	-0.18101254105567932	0.12024363	No
row_40	MSX2	MSX2	null	null	18427	-0.13267381489276886	-0.09540324	No		row_40	SORL1	SORL1	null	null	16434	-0.2764239013195038	0.049747452	No
row_41	ABCB1	ABCB1	null	null	18668	-0.14994600415229797	-0.07480876	No		row_41	LSS	LSS	null	null	16605	-0.28789907693862915	0.06423936	No
row_42	KLRC3	KLRC3	null	null	18808	-0.16000668704509735	-0.046919998	No		row_42	IL1RAP	IL1RAP	null	null	18902	-0.5639532208442688	-0.0071440595	No
row_43	GCNT1	GCNT1	null	null	18939	-0.17287923395633698	-0.015768567	No		row_43	ANKRD28	ANKRD28	null	null	19062	-0.604455828666687	0.03334185	No
row_44	DDAH1	DDAH1	null	null	19531	-0.2828868329524994	0.016106198	No
Dataset EV2m : Gene Set Enrichment analysis for overexpressed genes in BRAFi-sensitive melanoma cell lines from Cancer Cell Line Encyclopediae										Dataset EV2n : Gene Set Enrichment analysis for overexpressed genes in Tsoi dataset (differentiated/dedifferentiated)
TGFB										TGFB
enriched in resistant state										enriched in dedifferentiated state
NAME	PROBE	DESCRIPTION<br>(from dataset)	GENE SYMBOL	GENE_TITLE	RANK IN GENE LIST	RANK METRIC SCORE	RUNNING ES	CORE ENRICHMENT		NAME	PROBE	DESCRIPTION<br>(from dataset)	GENE SYMBOL	GENE_TITLE	RANK IN GENE LIST	RANK METRIC SCORE	RUNNING ES	CORE ENRICHMENT
row_0	TUBB4A	TUBB4A	null	null	222	0.29847878217697144	0.004272752	No		row_0	CLCF1	CLCF1	null	null	6	1.166220784187317	0.018989993	Yes
row_1	BHLHE40	BHLHE40	null	null	345	0.24908465147018433	0.011054429	No		row_1	JUN	JUN	null	null	12	1.097838282585144	0.036899667	Yes
row_2	CHST11	CHST11	null	null	455	0.21481738984584808	0.016710773	No		row_2	HRH1	HRH1	null	null	26	0.9975690245628357	0.052740734	Yes
row_3	TRIB1	TRIB1	null	null	499	0.20638634264469147	0.025282837	No		row_3	KCNN4	KCNN4	null	null	31	0.9878283739089966	0.068881296	Yes
row_4	SPSB1	SPSB1	null	null	592	0.18886198103427887	0.030450456	No		row_4	SMURF2	SMURF2	null	null	38	0.9536105990409851	0.08435329	Yes
row_5	UBL3	UBL3	null	null	593	0.18882793188095093	0.040293235	No		row_5	TBX3	TBX3	null	null	46	0.9296425580978394	0.099377505	Yes
row_6	CRYAB	CRYAB	null	null	702	0.17213217914104462	0.04377542	No		row_6	PKIA	PKIA	null	null	115	0.775957465171814	0.10873647	Yes
row_7	RNF19B	RNF19B	null	null	762	0.16389355063438416	0.04931914	No		row_7	JAM2	JAM2	null	null	134	0.7573681473731995	0.12034708	Yes
row_8	DACT1	DACT1	null	null	772	0.16288772225379944	0.057352245	No		row_8	KLF4	KLF4	null	null	147	0.7424358129501343	0.13201772	Yes
row_9	SLC26A2	SLC26A2	null	null	922	0.14425702393054962	0.057297133	No		row_9	PMEPA1	PMEPA1	null	null	163	0.7201982140541077	0.14316685	Yes
row_10	ZNF654	ZNF654	null	null	962	0.1398405283689499	0.062603794	No		row_10	LARP6	LARP6	null	null	177	0.7131602168083191	0.1543019	Yes
row_11	TULP4	TULP4	null	null	1279	0.11627910286188126	0.052600663	No		row_11	ITGA5	ITGA5	null	null	187	0.7065689563751221	0.1655326	Yes
row_12	ACSBG1	ACSBG1	null	null	1291	0.1156592145562172	0.058070276	No		row_12	KLF7	KLF7	null	null	302	0.6344588994979858	0.17019573	Yes
row_13	MLXIP	MLXIP	null	null	1377	0.11070745438337326	0.059519894	No		row_13	ELL2	ELL2	null	null	316	0.627808153629303	0.17991848	Yes
row_14	HYAL1	HYAL1	null	null	1496	0.10495971888303757	0.058992308	No		row_14	ELK3	ELK3	null	null	335	0.6206433773040771	0.18926674	Yes
row_15	SOCS6	SOCS6	null	null	1674	0.09814554452896118	0.055110194	No		row_15	S100A3	S100A3	null	null	358	0.6105428338050842	0.19824314	Yes
row_16	PIK3CD	PIK3CD	null	null	1709	0.09679777175188065	0.05842741	No		row_16	F2RL1	F2RL1	null	null	407	0.5931165814399719	0.20560038	Yes
row_17	RNF126P1	RNF126P1	null	null	1871	0.09100257605314255	0.05498634	No		row_17	LTBP2	LTBP2	null	null	496	0.5594390034675598	0.21035299	Yes
row_18	MTRF1	MTRF1	null	null	1954	0.08796598017215729	0.05540305	No		row_18	ZFP36L1	ZFP36L1	null	null	499	0.558972179889679	0.21949975	Yes
row_19	SHCBP1L	SHCBP1L	null	null	1977	0.087213896214962	0.05883073	No		row_19	HTR1D	HTR1D	null	null	555	0.5468087196350098	0.22573246	Yes
row_20	SGK1	SGK1	null	null	2019	0.08595211058855057	0.061226755	No		row_20	STC1	STC1	null	null	598	0.5344617962837219	0.23242627	Yes
row_21	MAFB	MAFB	null	null	2105	0.08360689878463745	0.061263736	No		row_21	KDM6B	KDM6B	null	null	681	0.5153376460075378	0.23675625	Yes
row_22	CKMT2	CKMT2	null	null	2227	0.0801825076341629	0.059292115	No		row_22	ANK1	ANK1	null	null	703	0.5104649662971497	0.24412787	Yes
row_23	BHMT	BHMT	null	null	2244	0.07975805550813675	0.062636174	No		row_23	SKIL	SKIL	null	null	718	0.5069199800491333	0.25179914	Yes
row_24	CSF1R	CSF1R	null	null	2523	0.07375983148813248	0.052348476	No		row_24	FOXD1	FOXD1	null	null	742	0.5034080743789673	0.25895163	Yes
row_25	PRG2	PRG2	null	null	2681	0.07048682868480682	0.04804136	No		row_25	CTGF	CTGF	null	null	793	0.4925370216369629	0.26454222	Yes
row_26	DYRK2	DYRK2	null	null	2818	0.06755007058382034	0.044648718	No		row_26	TAGLN	TAGLN	null	null	816	0.48846688866615295	0.27149868	Yes
row_27	BRDT	BRDT	null	null	3107	0.062860406935215	0.033284515	No		row_27	EDN1	EDN1	null	null	868	0.47743311524391174	0.27678818	Yes
row_28	FNBP1L	FNBP1L	null	null	3529	0.05680985376238823	0.014843701	No		row_28	TBPL1	TBPL1	null	null	904	0.4722064733505249	0.28281018	Yes
row_29	DGCR11	DGCR11	null	null	3624	0.055662743747234344	0.01296655	No		row_29	ARHGAP12	ARHGAP12	null	null	961	0.464450865983963	0.28762895	Yes
row_30	PFKFB3	PFKFB3	null	null	4136	0.048703983426094055	-0.010472051	No		row_30	IL11	IL11	null	null	992	0.45998743176460266	0.29370466	Yes
row_31	PVRIG	PVRIG	null	null	4412	0.04549134522676468	-0.022080755	No		row_31	PPP1R13L	PPP1R13L	null	null	998	0.45928165316581726	0.30104834	Yes
row_32	PMP22	PMP22	null	null	4623	0.04316657781600952	-0.030506283	No		row_32	CST6	CST6	null	null	1074	0.449603408575058	0.30464894	Yes
row_33	CD3EAP	CD3EAP	null	null	4721	0.0420929491519928	-0.033243276	No		row_33	CD163	CD163	null	null	1278	0.42206302285194397	0.30124214	Yes
row_34	MED18	MED18	null	null	4997	0.03924456611275673	-0.0451776	No		row_34	SMOX	SMOX	null	null	1335	0.4158570468425751	0.30525684	Yes
row_35	SMAD6	SMAD6	null	null	5258	0.0366874523460865	-0.05648267	No		row_35	SLCO2A1	SLCO2A1	null	null	1444	0.4011896550655365	0.30636722	Yes
row_36	ABTB2	ABTB2	null	null	5392	0.03535916656255722	-0.06140077	No		row_36	NGF	NGF	null	null	1476	0.3969026505947113	0.31134793	Yes
row_37	KANK1	KANK1	null	null	5398	0.035324759781360626	-0.059813626	No		row_37	PDGFA	PDGFA	null	null	1532	0.3918265700340271	0.31501618	Yes
row_38	SLC17A3	SLC17A3	null	null	5450	0.03469539433717728	-0.060597755	No		row_38	NCOR2	NCOR2	null	null	1535	0.39110222458839417	0.32138526	Yes
row_39	RGS11	RGS11	null	null	5503	0.03416198864579201	-0.061460525	No		row_39	PDGFB	PDGFB	null	null	1536	0.39085862040519714	0.3278527	Yes
row_40	LIPG	LIPG	null	null	6135	0.028227301314473152	-0.09206684	No		row_40	MAP3K4	MAP3K4	null	null	1542	0.3897649645805359	0.3340461	Yes
row_41	ZCCHC14	ZCCHC14	null	null	6222	0.027426395565271378	-0.09500913	No		row_41	IRS1	IRS1	null	null	1613	0.38222795724868774	0.33678776	Yes
row_42	SMURF1	SMURF1	null	null	6569	0.024470577016472816	-0.11132294	No		row_42	SEC14L2	SEC14L2	null	null	1705	0.37357398867607117	0.33831134	Yes
row_43	RCOR1	RCOR1	null	null	6944	0.021498704329133034	-0.12921506	No		row_43	FGF1	FGF1	null	null	1708	0.3734707832336426	0.34438866	Yes
row_44	TNS4	TNS4	null	null	7050	0.02076626941561699	-0.13347042	No		row_44	SLC26A2	SLC26A2	null	null	1752	0.3680149018764496	0.34827715	Yes
row_45	CASP5	CASP5	null	null	7082	0.02050473354756832	-0.13397752	No		row_45	DIEXF	DIEXF	null	null	1755	0.3675473630428314	0.35425648	Yes
row_46	FLT4	FLT4	null	null	7401	0.01820182427763939	-0.14919466	No		row_46	ABCG1	ABCG1	null	null	1764	0.36666762828826904	0.35991412	Yes
row_47	AKAP12	AKAP12	null	null	7719	0.016030866652727127	-0.16447414	No		row_47	JUNB	JUNB	null	null	1771	0.3653777241706848	0.36565283	Yes
row_48	LRP12	LRP12	null	null	8058	0.01359047181904316	-0.18094838	No		row_48	GADD45B	GADD45B	null	null	1835	0.36011481285095215	0.3683869	Yes
row_49	JMJD6	JMJD6	null	null	8557	0.010007038712501526	-0.20574321	No		row_49	CHST3	CHST3	null	null	1837	0.3600350320339203	0.3742931	Yes
row_50	RGS12	RGS12	null	null	8639	0.009327053092420101	-0.20937477	No		row_50	JMJD1C	JMJD1C	null	null	1971	0.34907326102256775	0.3732615	Yes
row_51	CD163	CD163	null	null	8754	0.008411206305027008	-0.21473166	No		row_51	AKAP12	AKAP12	null	null	1973	0.34890085458755493	0.37898347	Yes
row_52	MPZL2	MPZL2	null	null	8818	0.007934683933854103	-0.21752074	No		row_52	KLF10	KLF10	null	null	2024	0.34457916021347046	0.38212588	Yes
row_53	SKAP1	SKAP1	null	null	9146	0.005391025450080633	-0.23386319	No		row_53	FAT4	FAT4	null	null	2029	0.3442012369632721	0.38761652	Yes
row_54	KLF10	KLF10	null	null	9213	0.004805543459951878	-0.23696789	No		row_54	PPP2R2B	PPP2R2B	null	null	2085	0.33957427740097046	0.3904202	Yes
row_55	MISP	MISP	null	null	9294	0.004314057528972626	-0.24080992	No		row_55	YIPF5	YIPF5	null	null	2165	0.33199211955070496	0.39186996	Yes
row_56	ITGB6	ITGB6	null	null	9344	0.003863116493448615	-0.24309953	No		row_56	LIF	LIF	null	null	2283	0.3230751156806946	0.39122716	Yes
row_57	OVOL2	OVOL2	null	null	9405	0.0033146142959594727	-0.24597692	No		row_57	SMTN	SMTN	null	null	2352	0.3170667290687561	0.39299297	Yes
row_58	MAS1	MAS1	null	null	9939	-5.714602302759886E-4	-0.27304286	No		row_58	ETS2	ETS2	null	null	2357	0.31667354702949524	0.39802814	Yes
row_59	ABCG1	ABCG1	null	null	10176	-0.0022860292810946703	-0.28492105	No		row_59	RRAD	RRAD	null	null	2640	0.296712189912796	0.38850358	Yes
row_60	RHOB	RHOB	null	null	10441	-0.004031503107398748	-0.2981317	No		row_60	CSF1R	CSF1R	null	null	2798	0.2871725261211395	0.3852193	Yes
row_61	CAPRIN2	CAPRIN2	null	null	10548	-0.0047344621270895	-0.30327356	No		row_61	MMD	MMD	null	null	3007	0.2747921049594879	0.37911975	Yes
row_62	THPO	THPO	null	null	10888	-0.007254977244883776	-0.32012886	No		row_62	T	T	null	null	3011	0.2746598422527313	0.38351092	Yes
row_63	MATN1	MATN1	null	null	11056	-0.008571606129407883	-0.32817173	No		row_63	WNT3	WNT3	null	null	3029	0.27352041006088257	0.38716662	Yes
row_64	MMD	MMD	null	null	11063	-0.008637851104140282	-0.32802647	No		row_64	DPY19L1	DPY19L1	null	null	3057	0.27229809761047363	0.39029026	Yes
row_65	PHLDB1	PHLDB1	null	null	11140	-0.009203877300024033	-0.3314103	No		row_65	LYPD1	LYPD1	null	null	3116	0.2683011293411255	0.39176103	Yes
row_66	PXDC1	PXDC1	null	null	11339	-0.010743464343249798	-0.34091586	No		row_66	IL1RL1	IL1RL1	null	null	3197	0.2639523446559906	0.3920338	Yes
row_67	KDM6B	KDM6B	null	null	11382	-0.011034088209271431	-0.34247583	No		row_67	TNFAIP8	TNFAIP8	null	null	3221	0.2619660198688507	0.3951912	Yes
row_68	FGB	FGB	null	null	11386	-0.011072486639022827	-0.34205118	No		row_68	CYP24A1	CYP24A1	null	null	3230	0.2615886330604553	0.39911014	Yes
row_69	ANK1	ANK1	null	null	11706	-0.01335393451154232	-0.35757184	No		row_69	WNT7A	WNT7A	null	null	3261	0.26016685366630554	0.4018795	Yes
row_70	MYBPC2	MYBPC2	null	null	11941	-0.015301625244319439	-0.36866993	No		row_70	DLC1	DLC1	null	null	3366	0.2544390559196472	0.4007664	Yes
row_71	SMOX	SMOX	null	null	12143	-0.016946017742156982	-0.3780047	No		row_71	TNS4	TNS4	null	null	3375	0.25381556153297424	0.40455672	Yes
row_72	WNT4	WNT4	null	null	12234	-0.01755472645163536	-0.3816649	No		row_72	RUSC2	RUSC2	null	null	3395	0.2526143789291382	0.40776414	Yes
row_73	FZR1	FZR1	null	null	12288	-0.018040988594293594	-0.38341883	No		row_73	PDLIM4	PDLIM4	null	null	3462	0.25022459030151367	0.40852633	Yes
row_74	SLC7A6	SLC7A6	null	null	12525	-0.0200672410428524	-0.39437017	No		row_74	CDKN2AIP	CDKN2AIP	null	null	3578	0.24435049295425415	0.40668327	No
row_75	CST6	CST6	null	null	12617	-0.020757358521223068	-0.39791426	No		row_75	NTF3	NTF3	null	null	3693	0.23875293135643005	0.40479875	No
row_76	SLCO2A1	SLCO2A1	null	null	12645	-0.020951207727193832	-0.39819476	No		row_76	SMURF1	SMURF1	null	null	4058	0.21976275742053986	0.38980377	No
row_77	PLEKHA1	PLEKHA1	null	null	12684	-0.021243145689368248	-0.3990192	No		row_77	TMC7	TMC7	null	null	4146	0.21550272405147552	0.38891655	No
row_78	PDLIM4	PDLIM4	null	null	12913	-0.023223048076033592	-0.40939936	No		row_78	KHDC1	KHDC1	null	null	4547	0.19614607095718384	0.37168816	No
row_79	CYTH1	CYTH1	null	null	13127	-0.025120845064520836	-0.41891804	No		row_79	ANKLE2	ANKLE2	null	null	4600	0.1935434490442276	0.37222904	No
row_80	LEMD3	LEMD3	null	null	13235	-0.025992659851908684	-0.42300266	No		row_80	PFKFB3	PFKFB3	null	null	4721	0.18823257088661194	0.36920148	No
row_81	LMCD1	LMCD1	null	null	13483	-0.02842770330607891	-0.43407738	No		row_81	ID3	ID3	null	null	4869	0.18074825406074524	0.36466807	No
row_82	IL19	IL19	null	null	13542	-0.02891588769853115	-0.43551862	No		row_82	FOXF2	FOXF2	null	null	5306	0.16089725494384766	0.34501377	No
row_83	CYP2J2	CYP2J2	null	null	13963	-0.03264504671096802	-0.45516822	No		row_83	ITGB6	ITGB6	null	null	5500	0.15201866626739502	0.33765048	No
row_84	MAP3K4	MAP3K4	null	null	14026	-0.033308982849121094	-0.45658383	No		row_84	ATF3	ATF3	null	null	5614	0.1466527134180069	0.3342932	No
row_85	CSNK1E	CSNK1E	null	null	14053	-0.033636920154094696	-0.4561522	No		row_85	FZR1	FZR1	null	null	5631	0.145980566740036	0.33588973	No
row_86	LYPD1	LYPD1	null	null	14417	-0.037323445081710815	-0.47266027	No		row_86	SNAI1	SNAI1	null	null	5800	0.1393958330154419	0.3295972	No
row_87	DDC	DDC	null	null	14482	-0.03806157782673836	-0.4739298	No		row_87	CD3EAP	CD3EAP	null	null	5901	0.13524357974529266	0.32671654	No
row_88	WNT16	WNT16	null	null	14499	-0.03820614516735077	-0.47275165	No		row_88	RHOB	RHOB	null	null	6052	0.12827995419502258	0.32116142	No
row_89	WNT7A	WNT7A	null	null	14517	-0.038465678691864014	-0.4716108	No		row_89	LIPG	LIPG	null	null	6156	0.12385433167219162	0.31793875	No
row_90	TBPL1	TBPL1	null	null	14565	-0.03881382197141647	-0.47197694	No		row_90	CDKN2B	CDKN2B	null	null	6312	0.1171669289469719	0.3119438	No
row_91	ANKLE2	ANKLE2	null	null	14639	-0.039703354239463806	-0.47361842	No		row_91	NFATC4	NFATC4	null	null	6490	0.10946352034807205	0.30469534	No
row_92	CD1E	CD1E	null	null	14774	-0.041239380836486816	-0.47828084	No		row_92	CAPRIN2	CAPRIN2	null	null	6654	0.10314895212650299	0.29805896	No
row_93	BCOR	BCOR	null	null	14902	-0.04282853752374649	-0.48250458	No		row_93	FERMT2	FERMT2	null	null	6693	0.10187261551618576	0.2977996	No
row_94	CDK17	CDK17	null	null	14962	-0.04363012686371803	-0.48322967	No		row_94	SKAP1	SKAP1	null	null	6704	0.10130231082439423	0.29896396	No
row_95	SNAI1	SNAI1	null	null	15061	-0.04490494355559349	-0.48587093	No		row_95	WNT16	WNT16	null	null	6808	0.09607482701539993	0.29528165	No
row_96	SPHK1	SPHK1	null	null	15170	-0.0463859885931015	-0.48894334	No		row_96	BCOR	BCOR	null	null	7160	0.08165422827005386	0.27866682	No
row_97	ZFP36L1	ZFP36L1	null	null	15249	-0.04731142893433571	-0.49044243	No		row_97	SMAD6	SMAD6	null	null	7443	0.06973735243082047	0.2653866	No
row_98	TBC1D2B	TBC1D2B	null	null	15256	-0.04735643044114113	-0.48827896	No		row_98	RCOR1	RCOR1	null	null	7522	0.06651473045349121	0.26249477	No
row_99	NCOR2	NCOR2	null	null	15271	-0.047516584396362305	-0.48651385	No		row_99	MYBPC2	MYBPC2	null	null	7600	0.06312551349401474	0.25959805	No
row_100	TMC7	TMC7	null	null	15439	-0.04988550394773483	-0.49240318	No		row_100	FGB	FGB	null	null	7654	0.061308957636356354	0.25789973	No
row_101	ELK3	ELK3	null	null	15475	-0.050479624420404434	-0.49155116	No		row_101	TLE3	TLE3	null	null	7660	0.060843147337436676	0.25865054	No
row_102	ID3	ID3	null	null	15573	-0.05165727064013481	-0.4937896	No		row_102	CD1E	CD1E	null	null	8758	0.017680592834949493	0.20279323	No
row_103	BMPR2	BMPR2	null	null	15727	-0.054090071469545364	-0.4987481	No		row_103	SLC17A3	SLC17A3	null	null	8792	0.016346687451004982	0.20137462	No
row_104	TFEB	TFEB	null	null	15868	-0.05635416507720947	-0.50292766	No		row_104	SHCBP1L	SHCBP1L	null	null	8840	0.014963770285248756	0.19921653	No
row_105	RAPGEF2	RAPGEF2	null	null	15956	-0.05797026678919792	-0.50432867	No		row_105	BHMT	BHMT	null	null	8870	0.014160721562802792	0.19796647	No
row_106	CCDC93	CCDC93	null	null	16191	-0.061624202877283096	-0.5130122	No		row_106	CYTH1	CYTH1	null	null	8981	0.010439427569508553	0.19250886	No
row_107	TLE3	TLE3	null	null	16214	-0.06202683225274086	-0.5108974	No		row_107	CCDC93	CCDC93	null	null	9069	0.007476779632270336	0.1881795	No
row_108	PDGFB	PDGFB	null	null	16356	-0.06480108946561813	-0.5146875	No		row_108	ADAM22	ADAM22	null	null	10320	-0.001245383988134563	0.12421894	No
row_109	YIPF5	YIPF5	null	null	16445	-0.06588493287563324	-0.5157268	No		row_109	COL16A1	COL16A1	null	null	10473	-0.005845007486641407	0.116535544	No
row_110	RRAD	RRAD	null	null	16489	-0.06657251715660095	-0.5144426	No		row_110	CYP2J2	CYP2J2	null	null	10497	-0.006168825551867485	0.115460366	No
row_111	WNT3	WNT3	null	null	16541	-0.06769710034132004	-0.5135065	No		row_111	HCAR3	HCAR3	null	null	10686	-0.011058020405471325	0.10602057	No
row_112	PPARD	PPARD	null	null	16645	-0.06978289783000946	-0.5151051	No		row_112	PHLDB1	PHLDB1	null	null	10944	-0.019722651690244675	0.09319239	No
row_113	NDST1	NDST1	null	null	16974	-0.0772281363606453	-0.5277539	Yes		row_113	ABTB2	ABTB2	null	null	11193	-0.02944185398519039	0.08098569	No
row_114	LIF	LIF	null	null	17003	-0.07797745615243912	-0.5251127	Yes		row_114	SCHIP1	SCHIP1	null	null	11425	-0.0384088009595871	0.06979751	No
row_115	CARF	CARF	null	null	17116	-0.08108992874622345	-0.52657944	Yes		row_115	MPZL2	MPZL2	null	null	11441	-0.03890286386013031	0.06967345	No
row_116	ARHGAP12	ARHGAP12	null	null	17120	-0.08117081969976425	-0.5225009	Yes		row_116	MED18	MED18	null	null	11580	-0.044240206480026245	0.06334196	No
row_117	SEC14L2	SEC14L2	null	null	17121	-0.08117138594388962	-0.5182698	Yes		row_117	RGS11	RGS11	null	null	11675	-0.04825005307793617	0.059328955	No
row_118	JUNB	JUNB	null	null	17201	-0.08337093144655228	-0.5179401	Yes		row_118	TFEB	TFEB	null	null	11715	-0.049570709466934204	0.058152974	No
row_119	TBX3	TBX3	null	null	17234	-0.08412330597639084	-0.51518184	Yes		row_119	SSBP3	SSBP3	null	null	11752	-0.05120404064655304	0.057157572	No
row_120	HTR1D	HTR1D	null	null	17321	-0.0866398885846138	-0.5150376	Yes		row_120	PVRIG	PVRIG	null	null	11856	-0.05571940168738365	0.052807495	No
row_121	EPHA4	EPHA4	null	null	17378	-0.08844282478094101	-0.5132743	Yes		row_121	SOCS6	SOCS6	null	null	11895	-0.05768668279051781	0.051816992	No
row_122	PPP2R2B	PPP2R2B	null	null	17380	-0.0884527862071991	-0.5087145	Yes		row_122	EPHA4	EPHA4	null	null	11932	-0.05908925086259842	0.05095207	No
row_123	ATF3	ATF3	null	null	17387	-0.0887967050075531	-0.5043909	Yes		row_123	CDK17	CDK17	null	null	11978	-0.061680931597948074	0.049669363	No
row_124	DPY19L1	DPY19L1	null	null	17464	-0.09117135405540466	-0.5035021	Yes		row_124	HS3ST2	HS3ST2	null	null	12230	-0.07313208281993866	0.038032036	No
row_125	HCAR3	HCAR3	null	null	17480	-0.09179181605577469	-0.49947995	Yes		row_125	LMCD1	LMCD1	null	null	12731	-0.09527186304330826	0.014016007	No
row_126	LARP6	LARP6	null	null	17655	-0.09693841636180878	-0.5032725	Yes		row_126	MTRF1	MTRF1	null	null	12733	-0.0953049510717392	0.015541804	No
row_127	ETS2	ETS2	null	null	17688	-0.09785420447587967	-0.4997985	Yes		row_127	CCDC82	CCDC82	null	null	12785	-0.09728913009166718	0.014541186	No
row_128	SKIL	SKIL	null	null	17696	-0.09807109832763672	-0.49504235	Yes		row_128	BRDT	BRDT	null	null	12833	-0.09903303533792496	0.013774164	No
row_129	FERMT2	FERMT2	null	null	17760	-0.0999668687582016	-0.49303418	Yes		row_129	TBC1D2B	TBC1D2B	null	null	12947	-0.10419429838657379	0.009714338	No
row_130	ADAM22	ADAM22	null	null	17840	-0.10308459401130676	-0.4916769	Yes		row_130	PPARD	PPARD	null	null	13639	-0.13612861931324005	-0.02340197	No
row_131	CYP26B1	CYP26B1	null	null	17867	-0.10410284996032715	-0.48757222	Yes		row_131	SLC7A6	SLC7A6	null	null	13736	-0.14090639352798462	-0.025984189	No
row_132	COL16A1	COL16A1	null	null	17959	-0.10726509243249893	-0.48660704	Yes		row_132	IL19	IL19	null	null	13897	-0.14788131415843964	-0.03172683	No
row_133	IL1RL1	IL1RL1	null	null	17991	-0.1086098700761795	-0.48252162	Yes		row_133	NDST1	NDST1	null	null	14000	-0.15173105895519257	-0.034437045	No
row_134	NFATC4	NFATC4	null	null	18024	-0.11041928082704544	-0.4783927	Yes		row_134	LEMD3	LEMD3	null	null	14167	-0.15967121720314026	-0.04029171	No
row_135	RUSC2	RUSC2	null	null	18097	-0.11384528875350952	-0.47611865	Yes		row_135	TULP4	TULP4	null	null	14173	-0.15981760621070862	-0.037903182	No
row_136	WNT11	WNT11	null	null	18119	-0.11439128965139389	-0.4712235	Yes		row_136	SPHK1	SPHK1	null	null	14319	-0.1665066033601761	-0.042569865	No
row_137	CYP24A1	CYP24A1	null	null	18226	-0.11993765830993652	-0.4703603	Yes		row_137	MATN1	MATN1	null	null	14514	-0.17606402933597565	-0.049586464	No
row_138	PPP1R13L	PPP1R13L	null	null	18381	-0.12897707521915436	-0.47146606	Yes		row_138	FLT4	FLT4	null	null	14625	-0.18144471943378448	-0.052214496	No
row_139	PAIP2B	PAIP2B	null	null	18486	-0.1368737667798996	-0.4696184	Yes		row_139	RAPGEF2	RAPGEF2	null	null	14773	-0.18788783252239227	-0.05662976	No
row_140	SSBP3	SSBP3	null	null	18498	-0.1380535066127777	-0.4629815	Yes		row_140	PMP22	PMP22	null	null	14821	-0.18995942175388336	-0.055892248	No
row_141	DLC1	DLC1	null	null	18568	-0.14288920164108276	-0.459041	Yes		row_141	PRG2	PRG2	null	null	14822	-0.19003267586231232	-0.052747834	No
row_142	HS3ST2	HS3ST2	null	null	18570	-0.1430189460515976	-0.45163688	Yes		row_142	JMJD6	JMJD6	null	null	14901	-0.1940028965473175	-0.053530153	No
row_143	SMTN	SMTN	null	null	18577	-0.14361703395843506	-0.44445574	Yes		row_143	HLX	HLX	null	null	15277	-0.2119949460029602	-0.06921668	No
row_144	TNFAIP8	TNFAIP8	null	null	18598	-0.1450781226158142	-0.4379102	Yes		row_144	RNASE4	RNASE4	null	null	15289	-0.21295848488807678	-0.06625596	No
row_145	JMJD1C	JMJD1C	null	null	18620	-0.14658507704734802	-0.4313369	Yes		row_145	CSNK1E	CSNK1E	null	null	15326	-0.21452325582504272	-0.06454897	No
row_146	CLCF1	CLCF1	null	null	18684	-0.15064387023448944	-0.42668718	Yes		row_146	BMPR2	BMPR2	null	null	15414	-0.2193053811788559	-0.06537327	No
row_147	ITGA5	ITGA5	null	null	18723	-0.15263158082962036	-0.42066294	Yes		row_147	CASP5	CASP5	null	null	15683	-0.23328498005867004	-0.07523074	No
row_148	KLF7	KLF7	null	null	18871	-0.16536040604114532	-0.41951635	Yes		row_148	OVOL2	OVOL2	null	null	15825	-0.24102160334587097	-0.0784597	No
row_149	PMEPA1	PMEPA1	null	null	18951	-0.1743122935295105	-0.41444626	Yes		row_149	THPO	THPO	null	null	15880	-0.24436356127262115	-0.07718028	No
row_150	JUN	JUN	null	null	18956	-0.17472030222415924	-0.4055422	Yes		row_150	PAIP2B	PAIP2B	null	null	16205	-0.264019250869751	-0.08939555	No
row_151	CHST3	CHST3	null	null	18967	-0.17620232701301575	-0.3968659	Yes		row_151	DACT1	DACT1	null	null	16267	-0.2670179009437561	-0.08809957	No
row_152	PDGFA	PDGFA	null	null	18984	-0.17824579775333405	-0.3883881	Yes		row_152	DDC	DDC	null	null	16502	-0.2801646888256073	-0.09544104	No
row_153	NGF	NGF	null	null	19164	-0.20210561156272888	-0.3869529	Yes		row_153	CKMT2	CKMT2	null	null	16659	-0.29155856370925903	-0.09860156	No
row_154	KLF4	KLF4	null	null	19189	-0.20576567947864532	-0.3774473	Yes		row_154	MAS1	MAS1	null	null	16785	-0.3019762635231018	-0.10000297	No
row_155	GADD45B	GADD45B	null	null	19222	-0.21234841644763947	-0.36800528	Yes		row_155	DYRK2	DYRK2	null	null	17160	-0.33090224862098694	-0.11367079	No
row_156	CDKN2B	CDKN2B	null	null	19246	-0.21558567881584167	-0.35793698	Yes		row_156	CYP26B1	CYP26B1	null	null	17187	-0.3326757848262787	-0.109496914	No
row_157	HLX	HLX	null	null	19283	-0.22415606677532196	-0.34808278	Yes		row_157	FNBP1L	FNBP1L	null	null	17281	-0.3395550847053528	-0.1086386	No
row_158	FOXF2	FOXF2	null	null	19287	-0.2246716320514679	-0.33652413	Yes		row_158	PLEKHA1	PLEKHA1	null	null	17581	-0.36807218194007874	-0.11785252	No
row_159	RNASE4	RNASE4	null	null	19358	-0.23908472061157227	-0.32762024	Yes		row_159	LRP12	LRP12	null	null	17843	-0.39645513892173767	-0.12465176	No
row_160	FOXD1	FOXD1	null	null	19365	-0.24058745801448822	-0.31538448	Yes		row_160	PIK3CD	PIK3CD	null	null	17852	-0.39755475521087646	-0.11848302	No
row_161	SMURF2	SMURF2	null	null	19438	-0.25534889101982117	-0.30573446	Yes		row_161	BHLHE40	BHLHE40	null	null	18016	-0.4153735339641571	-0.1199531	No
row_162	S100A3	S100A3	null	null	19453	-0.25820136070251465	-0.29298726	Yes		row_162	HYAL1	HYAL1	null	null	18104	-0.4233447313308716	-0.117401235	No
row_163	IL11	IL11	null	null	19468	-0.2628442645072937	-0.27999803	Yes		row_163	CHST11	CHST11	null	null	18385	-0.464160680770874	-0.12405269	No
row_164	RGCC	RGCC	null	null	19499	-0.2721150815486908	-0.26733893	Yes		row_164	MKL1	MKL1	null	null	18498	-0.48205819725990295	-0.12180893	No
row_165	NTF3	NTF3	null	null	19517	-0.2785395681858063	-0.2536841	Yes		row_165	MAFB	MAFB	null	null	18548	-0.49195626378059387	-0.11617674	No
row_166	FGF1	FGF1	null	null	19520	-0.2791335880756378	-0.23923574	Yes		row_166	CRYAB	CRYAB	null	null	18655	-0.5104081034660339	-0.11315677	No
row_167	IRS1	IRS1	null	null	19535	-0.2853724956512451	-0.22507223	Yes		row_167	TRIB1	TRIB1	null	null	18675	-0.5142881274223328	-0.10561952	No
row_168	KCNN4	KCNN4	null	null	19555	-0.29310134053230286	-0.21076003	Yes		row_168	ZCCHC14	ZCCHC14	null	null	18727	-0.5234293937683105	-0.099568926	No
row_169	ELL2	ELL2	null	null	19566	-0.2965092957019806	-0.19581264	Yes		row_169	KANK1	KANK1	null	null	18780	-0.5346554517745972	-0.09338376	No
row_170	TAGLN	TAGLN	null	null	19644	-0.32615306973457336	-0.18272609	Yes		row_170	WNT11	WNT11	null	null	18824	-0.5444037318229675	-0.086576626	No
row_171	LTBP2	LTBP2	null	null	19651	-0.3291025459766388	-0.16587642	Yes		row_171	WNT4	WNT4	null	null	18897	-0.5628880858421326	-0.080948	No
row_172	JAM2	JAM2	null	null	19670	-0.3408370912075043	-0.14902513	Yes		row_172	ZNF654	ZNF654	null	null	18956	-0.5773260593414307	-0.07436389	No
row_173	EDN1	EDN1	null	null	19688	-0.3562552332878113	-0.1313193	Yes		row_173	TUBB4A	TUBB4A	null	null	18981	-0.584108829498291	-0.06592725	No
row_174	KHDC1	KHDC1	null	null	19735	-0.3983292579650879	-0.112894595	Yes		row_174	RNF19B	RNF19B	null	null	19087	-0.6125948429107666	-0.06116525	No
row_175	STC1	STC1	null	null	19746	-0.40185433626174927	-0.09245604	Yes		row_175	RGS12	RGS12	null	null	19308	-0.6962583065032959	-0.06090516	No
row_176	HRH1	HRH1	null	null	19775	-0.4346456229686737	-0.07122327	Yes		row_176	SPSB1	SPSB1	null	null	19407	-0.7479525208473206	-0.05354514	No
row_177	FAT4	FAT4	null	null	19800	-0.4594396948814392	-0.048494745	Yes		row_177	SGK1	SGK1	null	null	19408	-0.7479719519615173	-0.041168675	No
row_178	PKIA	PKIA	null	null	19811	-0.47916069626808167	-0.024026541	Yes		row_178	ACSBG1	ACSBG1	null	null	19459	-0.7919926047325134	-0.030623058	No
row_179	F2RL1	F2RL1	null	null	19819	-0.4980011582374573	0.0015762392	Yes		row_179	C9orf91	C9orf91	null	null	19518	-0.8415901064872742	-0.019666247	No
										row_180	UBL3	UBL3	null	null	19549	-0.875084400177002	-0.0067220386	No
										row_181	MLXIP	MLXIP	null	null	19582	-0.9259300231933594	0.0069611277	No
Dataset EV2o : Gene Set Enrichment analysis for overexpressed genes in BRAFi-sensitive melanoma cell lines from Cancer Cell Line Encyclopediae										Dataset EV2p : Gene Set Enrichment analysis for overexpressed genes in Tsoi dataset (differentiated/dedifferentiated)
KRAS										KRAS
enriched in resistant state										enriched in dedifferentiated state
NAME	PROBE	DESCRIPTION<br>(from dataset)	GENE SYMBOL	GENE_TITLE	RANK IN GENE LIST	RANK METRIC SCORE	RUNNING ES	CORE ENRICHMENT		NAME	PROBE	DESCRIPTION<br>(from dataset)	GENE SYMBOL	GENE_TITLE	RANK IN GENE LIST	RANK METRIC SCORE	RUNNING ES	CORE ENRICHMENT
row_0	CPVL	CPVL	null	null	30	0.503108561038971	0.020497005	No		row_0	NRP1	NRP1	null	null	11	1.0984350442886353	0.019076025	Yes
row_1	FKBP1B	FKBP1B	null	null	361	0.242074117064476	0.014314674	No		row_1	LOXL2	LOXL2	null	null	19	1.0504841804504395	0.0374995	Yes
row_2	ARHGEF3	ARHGEF3	null	null	514	0.2035864293575287	0.015497874	No		row_2	LTBP3	LTBP3	null	null	40	0.9503797888755798	0.053467676	Yes
row_3	RPS6KA5	RPS6KA5	null	null	594	0.18878312408924103	0.01974471	No		row_3	BCL3	BCL3	null	null	76	0.8585631251335144	0.067026354	Yes
row_4	INPP5F	INPP5F	null	null	668	0.1763404756784439	0.023751961	No		row_4	CCDC85B	CCDC85B	null	null	157	0.7274941205978394	0.07593795	Yes
row_5	SRPX	SRPX	null	null	717	0.17073094844818115	0.02878477	No		row_5	DPYD	DPYD	null	null	194	0.7035645842552185	0.08667418	Yes
row_6	FLRT3	FLRT3	null	null	798	0.15986083447933197	0.03171476	No		row_6	TBC1D8	TBC1D8	null	null	219	0.6878566741943359	0.09774389	Yes
row_7	CXCL1	CXCL1	null	null	850	0.1541632115840912	0.035869826	No		row_7	EHBP1L1	EHBP1L1	null	null	235	0.6773648262023926	0.109086744	Yes
row_8	ALDOC	ALDOC	null	null	918	0.14500893652439117	0.03881068	No		row_8	PXDN	PXDN	null	null	243	0.6723358631134033	0.12074922	Yes
row_9	SLC26A2	SLC26A2	null	null	922	0.14425702393054962	0.044972643	No		row_9	SLC22A4	SLC22A4	null	null	284	0.6485007405281067	0.13029619	Yes
row_10	OPLAH	OPLAH	null	null	927	0.1437850147485733	0.051063098	No		row_10	ASPH	ASPH	null	null	292	0.6431377530097961	0.14143664	Yes
row_11	ZNF654	ZNF654	null	null	962	0.1398405283689499	0.055455573	No		row_11	DPYSL2	DPYSL2	null	null	304	0.631648600101471	0.15216689	Yes
row_12	DDB2	DDB2	null	null	999	0.13573552668094635	0.059566673	No		row_12	ELK3	ELK3	null	null	335	0.6206433773040771	0.16172771	Yes
row_13	HSPA2	HSPA2	null	null	1041	0.13173836469650269	0.06324859	No		row_13	VEGFC	VEGFC	null	null	351	0.6122170686721802	0.17190577	Yes
row_14	PELI1	PELI1	null	null	1223	0.11869719624519348	0.059241496	No		row_14	INHBA	INHBA	null	null	371	0.6053863167762756	0.18175694	Yes
row_15	MTAP	MTAP	null	null	1600	0.1011241003870964	0.0445506	No		row_15	PLIN3	PLIN3	null	null	386	0.5998369455337524	0.19176485	Yes
row_16	KIN	KIN	null	null	1626	0.10020139068365097	0.04766557	No		row_16	HS3ST3A1	HS3ST3A1	null	null	401	0.5957498550415039	0.20169969	Yes
row_17	LGALS3BP	LGALS3BP	null	null	1645	0.09919053316116333	0.051092196	No		row_17	SERPINE1	SERPINE1	null	null	428	0.5859180092811584	0.21084441	Yes
row_18	INPP4B	INPP4B	null	null	2014	0.08609533309936523	0.03615021	No		row_18	FUT8	FUT8	null	null	438	0.5789543986320496	0.22073492	Yes
row_19	PPM1D	PPM1D	null	null	2174	0.0818096175789833	0.031647023	No		row_19	DKK1	DKK1	null	null	454	0.5738809108734131	0.23022757	Yes
row_20	IL13RA2	IL13RA2	null	null	2187	0.08143263310194016	0.034601405	No		row_20	GFPT2	GFPT2	null	null	459	0.572320818901062	0.24025545	Yes
row_21	ZMYND8	ZMYND8	null	null	2193	0.0812494084239006	0.037903678	No		row_21	TMEM158	TMEM158	null	null	603	0.5338693857192993	0.24248002	Yes
row_22	PLAT	PLAT	null	null	2347	0.0773031935095787	0.033508297	No		row_22	ANPEP	ANPEP	null	null	691	0.5128355026245117	0.24719535	Yes
row_23	AURKB	AURKB	null	null	2402	0.07594617456197739	0.034087077	No		row_23	BMP2	BMP2	null	null	851	0.4817734956741333	0.24766943	Yes
row_24	SPRY2	SPRY2	null	null	2416	0.07561873644590378	0.036736127	No		row_24	GNG11	GNG11	null	null	892	0.47409647703170776	0.25409818	Yes
row_25	E2F8	E2F8	null	null	2452	0.07499286532402039	0.03823921	No		row_25	PRSS3	PRSS3	null	null	918	0.46999794244766235	0.26122156	Yes
row_26	CAT	CAT	null	null	2536	0.07350370287895203	0.0372366	No		row_26	RGS17	RGS17	null	null	939	0.4673018455505371	0.2685527	Yes
row_27	STEAP1	STEAP1	null	null	2596	0.07237865775823593	0.037405	No		row_27	SLC4A7	SLC4A7	null	null	944	0.46621280908584595	0.27668342	Yes
row_28	ETNK1	ETNK1	null	null	3103	0.06289483606815338	0.014430996	No		row_28	TRPC1	TRPC1	null	null	948	0.4654764235019684	0.2848522	Yes
row_29	CHRNA5	CHRNA5	null	null	3236	0.061171311885118484	0.010397208	No		row_29	ACADVL	ACADVL	null	null	972	0.46307721734046936	0.29195422	Yes
row_30	STK4	STK4	null	null	3278	0.060372576117515564	0.010955263	No		row_30	HSD17B2	HSD17B2	null	null	1101	0.4457174837589264	0.2933706	Yes
row_31	RETSAT	RETSAT	null	null	3478	0.05751088634133339	0.003354701	No		row_31	RAC2	RAC2	null	null	1255	0.4243667423725128	0.29312545	Yes
row_32	LRP8	LRP8	null	null	3751	0.054010339081287384	-0.008110701	No		row_32	PLAU	PLAU	null	null	1302	0.41927579045295715	0.2982669	Yes
row_33	ALDH7A1	ALDH7A1	null	null	3835	0.05283985659480095	-0.010017822	No		row_33	BCL2L1	BCL2L1	null	null	1340	0.41492292284965515	0.30379125	Yes
row_34	CLPB	CLPB	null	null	3911	0.05159202963113785	-0.011572809	No		row_34	GLRX	GLRX	null	null	1406	0.4054977595806122	0.30771372	Yes
row_35	CTNNBL1	CTNNBL1	null	null	4365	0.0459919236600399	-0.032591965	No		row_35	MVP	MVP	null	null	1440	0.40133246779441833	0.31319985	Yes
row_36	SLC4A7	SLC4A7	null	null	4426	0.04534808546304703	-0.033657603	No		row_36	AKR1C3	AKR1C3	null	null	1449	0.4004674255847931	0.31995034	Yes
row_37	PROCR	PROCR	null	null	4449	0.0451514907181263	-0.03279978	No		row_37	DLGAP5	DLGAP5	null	null	1452	0.3997986912727356	0.32699606	Yes
row_38	TP53I3	TP53I3	null	null	4515	0.04432632029056549	-0.034164365	No		row_38	ADAM8	ADAM8	null	null	1475	0.3969134986400604	0.3329663	Yes
row_39	ANKRD46	ANKRD46	null	null	4957	0.03957023099064827	-0.054854486	No		row_39	SCG5	SCG5	null	null	1518	0.39343559741973877	0.3378505	Yes
row_40	MPI	MPI	null	null	4963	0.0395437516272068	-0.053377777	No		row_40	CXCL3	CXCL3	null	null	1650	0.3786356747150421	0.33791396	Yes
row_41	ISG20	ISG20	null	null	5267	0.03662845492362976	-0.067180194	No		row_41	SLC26A2	SLC26A2	null	null	1752	0.3680149018764496	0.3393233	Yes
row_42	QPRT	QPRT	null	null	5728	0.0321071483194828	-0.08916303	No		row_42	FAM168A	FAM168A	null	null	1818	0.3613168001174927	0.34245583	Yes
row_43	ALDH1A3	ALDH1A3	null	null	5889	0.030459092929959297	-0.0959648	No		row_43	PROCR	PROCR	null	null	1856	0.358539879322052	0.3469721	Yes
row_44	CBLC	CBLC	null	null	6145	0.02814125083386898	-0.1076982	No		row_44	CORO1A	CORO1A	null	null	1961	0.3499074876308441	0.34790412	Yes
row_45	CCL20	CCL20	null	null	6580	0.024380004033446312	-0.12869734	No		row_45	AKAP12	AKAP12	null	null	1973	0.34890085458755493	0.35357907	Yes
row_46	PITPNC1	PITPNC1	null	null	6805	0.022536491975188255	-0.13909991	No		row_46	OBFC1	OBFC1	null	null	2035	0.3439905345439911	0.3566066	Yes
row_47	ABHD10	ABHD10	null	null	7284	0.019007474184036255	-0.16257134	No		row_47	PDPN	PDPN	null	null	2040	0.3435862064361572	0.36254486	Yes
row_48	ETFB	ETFB	null	null	7287	0.018991446122527122	-0.16184172	No		row_48	SEC24D	SEC24D	null	null	2137	0.33398333191871643	0.3636017	Yes
row_49	GCH1	GCH1	null	null	7293	0.018933484330773354	-0.16126718	No		row_49	GALNT6	GALNT6	null	null	2196	0.32997632026672363	0.36653227	Yes
row_50	BMP6	BMP6	null	null	7388	0.018278153613209724	-0.16524644	No		row_50	PITPNC1	PITPNC1	null	null	2217	0.3282371759414673	0.37137702	Yes
row_51	MED24	MED24	null	null	7646	0.01652815379202366	-0.17758986	No		row_51	LRP8	LRP8	null	null	2306	0.3206477463245392	0.37260497	Yes
row_52	IFI35	IFI35	null	null	7670	0.01637819968163967	-0.17804237	No		row_52	SMTN	SMTN	null	null	2352	0.3170667290687561	0.3759702	Yes
row_53	AKAP12	AKAP12	null	null	7719	0.016030866652727127	-0.17978117	No		row_53	RGS2	RGS2	null	null	2405	0.31323742866516113	0.3789086	Yes
row_54	PLCH2	PLCH2	null	null	7778	0.015669390559196472	-0.18204424	No		row_54	GLMN	GLMN	null	null	2501	0.30666404962539673	0.37952822	Yes
row_55	CRYZ	CRYZ	null	null	7872	0.014965168200433254	-0.18611766	No		row_55	S100P	S100P	null	null	2517	0.30524003505706787	0.38421777	Yes
row_56	GK3P	GK3P	null	null	7892	0.014813649468123913	-0.18643527	No		row_56	IFI44	IFI44	null	null	2615	0.29789283871650696	0.38457814	Yes
row_57	CLDN5	CLDN5	null	null	7951	0.014367915689945221	-0.1887553	No		row_57	STX4	STX4	null	null	2638	0.29672905802726746	0.3887572	Yes
row_58	DSN1	DSN1	null	null	8472	0.010597536340355873	-0.21473031	No		row_58	RRAD	RRAD	null	null	2640	0.296712189912796	0.394011	Yes
row_59	SAP30	SAP30	null	null	8581	0.009834294207394123	-0.21979098	No		row_59	PPAP2C	PPAP2C	null	null	2669	0.29476046562194824	0.39784765	Yes
row_60	EMP3	EMP3	null	null	8604	0.00961513351649046	-0.22048868	No		row_60	E2F8	E2F8	null	null	2789	0.2874709367752075	0.39689547	Yes
row_61	TLR2	TLR2	null	null	8695	0.008908935822546482	-0.22467467	No		row_61	ALDH1A3	ALDH1A3	null	null	2883	0.28274691104888916	0.39718983	Yes
row_62	ACADVL	ACADVL	null	null	8701	0.008842364884912968	-0.22454184	No		row_62	G6PD	G6PD	null	null	2913	0.2812177240848541	0.4007332	Yes
row_63	TM4SF1	TM4SF1	null	null	8976	0.006712005939334631	-0.2381793	No		row_63	TSPAN5	TSPAN5	null	null	2940	0.2792961895465851	0.40439576	Yes
row_64	CBR4	CBR4	null	null	8979	0.006694167852401733	-0.23798797	No		row_64	EIF4B	EIF4B	null	null	3100	0.26985007524490356	0.40108082	Yes
row_65	ADAM8	ADAM8	null	null	9109	0.005626845173537731	-0.24430054	No		row_65	CCNG2	CCNG2	null	null	3187	0.2642030715942383	0.401402	Yes
row_66	TMEM135	TMEM135	null	null	9205	0.004902191460132599	-0.24891613	No		row_66	IL1RL1	IL1RL1	null	null	3197	0.2639523446559906	0.4056605	Yes
row_67	AKT3	AKT3	null	null	9325	0.004027337767183781	-0.25479028	No		row_67	CALHM2	CALHM2	null	null	3281	0.2594605088233948	0.40605044	Yes
row_68	GFPT2	GFPT2	null	null	9723	9.436319232918322E-4	-0.27493405	No		row_68	BEX4	BEX4	null	null	3320	0.25723743438720703	0.40870434	Yes
row_69	CUX2	CUX2	null	null	9872	-7.021088094916195E-5	-0.2824559	No		row_69	BCL6	BCL6	null	null	3348	0.2553594708442688	0.41188774	Yes
row_70	CAPRIN2	CAPRIN2	null	null	10548	-0.0047344621270895	-0.31656837	No		row_70	CDA	CDA	null	null	3436	0.2513348460197449	0.41192764	Yes
row_71	GLMN	GLMN	null	null	10666	-0.005747189279645681	-0.32226554	No		row_71	VCAN	VCAN	null	null	3549	0.24564355611801147	0.41058597	Yes
row_72	TBC1D8	TBC1D8	null	null	10755	-0.0063586425967514515	-0.3264615	No		row_72	TFPI2	TFPI2	null	null	3600	0.24329327046871185	0.4123762	Yes
row_73	BORA	BORA	null	null	10966	-0.00793188251554966	-0.33679152	No		row_73	TP53I3	TP53I3	null	null	3763	0.23505151271820068	0.4082855	Yes
row_74	SMYD3	SMYD3	null	null	11000	-0.00820743665099144	-0.33811012	No		row_74	GREM1	GREM1	null	null	3794	0.23334945738315582	0.41092184	Yes
row_75	CALHM2	CALHM2	null	null	11328	-0.010684993118047714	-0.3542684	No		row_75	KHDRBS3	KHDRBS3	null	null	3883	0.22803039848804474	0.41049388	Yes
row_76	DLGAP5	DLGAP5	null	null	11336	-0.010735590942203999	-0.35415438	No		row_76	TLR2	TLR2	null	null	3904	0.226980060338974	0.41352823	Yes
row_77	KIF3A	KIF3A	null	null	11553	-0.01218884065747261	-0.36460316	No		row_77	PID1	PID1	null	null	3988	0.22311247885227203	0.4132683	Yes
row_78	DLGAP4	DLGAP4	null	null	11745	-0.013585219159722328	-0.3737197	No		row_78	GATA6	GATA6	null	null	4118	0.21716606616973877	0.4105472	Yes
row_79	GLS2	GLS2	null	null	11850	-0.014398702420294285	-0.3783772	No		row_79	CBLC	CBLC	null	null	4181	0.21379932761192322	0.4111958	Yes
row_80	GLRX	GLRX	null	null	11935	-0.015235292725265026	-0.38198122	No		row_80	CXCL5	CXCL5	null	null	4240	0.21105064451694489	0.41200003	Yes
row_81	MAP3K6	MAP3K6	null	null	12204	-0.017383622005581856	-0.3948465	No		row_81	IFITM1	IFITM1	null	null	4336	0.20615674555301666	0.41082263	Yes
row_82	JAK2	JAK2	null	null	12266	-0.01784828118979931	-0.3971667	No		row_82	IL13RA2	IL13RA2	null	null	4344	0.2057466208934784	0.41414288	Yes
row_83	ING2	ING2	null	null	12275	-0.017875773832201958	-0.39679098	No		row_83	CSF3	CSF3	null	null	4347	0.20568569004535675	0.417718	Yes
row_84	SERPINB1	SERPINB1	null	null	12519	-0.020013224333524704	-0.40827006	No		row_84	FLRT3	FLRT3	null	null	4458	0.20077548921108246	0.41567647	No
row_85	TMEM160	TMEM160	null	null	12555	-0.020326880738139153	-0.40915984	No		row_85	TM4SF1	TM4SF1	null	null	4521	0.19732952117919922	0.41603062	No
row_86	SCAND1	SCAND1	null	null	12700	-0.0213746577501297	-0.41554576	No		row_86	GNE	GNE	null	null	4783	0.18511074781417847	0.40597895	No
row_87	CCNT2	CCNT2	null	null	12790	-0.022154010832309723	-0.41910115	No		row_87	AURKB	AURKB	null	null	4833	0.18277905881404877	0.40673843	No
row_88	PDPN	PDPN	null	null	13062	-0.024585405364632607	-0.4318037	No		row_88	COL6A3	COL6A3	null	null	4909	0.17918789386749268	0.40610272	No
row_89	CCDC85B	CCDC85B	null	null	13276	-0.026414968073368073	-0.44147724	No		row_89	IFIT1	IFIT1	null	null	5278	0.16229335963726044	0.39016545	No
row_90	TUBG2	TUBG2	null	null	13695	-0.03033212572336197	-0.4614023	No		row_90	TIMP4	TIMP4	null	null	5393	0.15676341950893402	0.3871323	No
row_91	ASMTL	ASMTL	null	null	13734	-0.030644765123724937	-0.46199298	No		row_91	ETFB	ETFB	null	null	5618	0.14652755856513977	0.37828487	No
row_92	UBE2W	UBE2W	null	null	13926	-0.03237549588084221	-0.47028702	No		row_92	MMP1	MMP1	null	null	5739	0.14218628406524658	0.37468392	No
row_93	G6PD	G6PD	null	null	14242	-0.03552096709609032	-0.48474807	No		row_93	ATP9A	ATP9A	null	null	5821	0.13835959136486053	0.37301108	No
row_94	SLC2A10	SLC2A10	null	null	14260	-0.03572548180818558	-0.4840486	No		row_94	BORA	BORA	null	null	5918	0.1345159262418747	0.3705016	No
row_95	ATP9A	ATP9A	null	null	14289	-0.03607388213276863	-0.4838932	No		row_95	CXCL1	CXCL1	null	null	5974	0.13216182589530945	0.37004894	No
row_96	TIMP4	TIMP4	null	null	14921	-0.04315269738435745	-0.51408684	No		row_96	ING2	ING2	null	null	6026	0.1297391802072525	0.36975774	No
row_97	SMARCD3	SMARCD3	null	null	15069	-0.04502309858798981	-0.51959014	No		row_97	BMP6	BMP6	null	null	6085	0.126628115773201	0.36905256	No
row_98	HCLS1	HCLS1	null	null	15282	-0.04767381027340889	-0.5282823	No		row_98	CDKN2B	CDKN2B	null	null	6312	0.1171669289469719	0.35957786	No
row_99	ELK3	ELK3	null	null	15475	-0.050479624420404434	-0.5358347	No		row_99	PDLIM2	PDLIM2	null	null	6363	0.11515600979328156	0.35907713	No
row_100	BBS9	BBS9	null	null	15667	-0.05295809730887413	-0.5432278	No		row_100	AKT3	AKT3	null	null	6571	0.10626435279846191	0.35038012	No
row_101	BMPR2	BMPR2	null	null	15727	-0.054090071469545364	-0.54385996	No		row_101	CAPRIN2	CAPRIN2	null	null	6654	0.10314895212650299	0.34802654	No
row_102	PPP2R3B	PPP2R3B	null	null	16007	-0.058897968381643295	-0.5554673	No		row_102	ANKRD36B	ANKRD36B	null	null	7090	0.0840139165520668	0.32725978	No
row_103	CUTC	CUTC	null	null	16122	-0.06053880974650383	-0.5586136	No		row_103	CCL20	CCL20	null	null	7188	0.08058659732341766	0.3237349	No
row_104	HERC5	HERC5	null	null	16237	-0.06238687410950661	-0.561679	No		row_104	GLS2	GLS2	null	null	7198	0.08023881167173386	0.32470876	No
row_105	RRAD	RRAD	null	null	16489	-0.06657251715660095	-0.57152677	No		row_105	STK4	STK4	null	null	7599	0.06312958896160126	0.30536035	No
row_106	GNG11	GNG11	null	null	16737	-0.07172628492116928	-0.5809456	No		row_106	SPAG4	SPAG4	null	null	7619	0.06253360956907272	0.30550575	No
row_107	STX4	STX4	null	null	16860	-0.07459476590156555	-0.5838834	No		row_107	MUM1	MUM1	null	null	7980	0.04790622368454933	0.28793287	No
row_108	NAT1	NAT1	null	null	16958	-0.07676341384649277	-0.5854551	No		row_108	CUTC	CUTC	null	null	7981	0.04778892174363136	0.2887873	No
row_109	GNE	GNE	null	null	17081	-0.0801832526922226	-0.5881483	No		row_109	SPRY2	SPRY2	null	null	8038	0.045286934822797775	0.2867302	No
row_110	FAM173A	FAM173A	null	null	17082	-0.08021819591522217	-0.5846369	No		row_110	IFI44L	IFI44L	null	null	8190	0.03900139406323433	0.2796974	No
row_111	TFPI2	TFPI2	null	null	17229	-0.08401719480752945	-0.5883825	Yes		row_111	DDB2	DDB2	null	null	8365	0.03129933029413223	0.27134946	No
row_112	DNASE1L1	DNASE1L1	null	null	17270	-0.08512380719184875	-0.5866902	Yes		row_112	FKBP1B	FKBP1B	null	null	8829	0.015314514748752117	0.247921	No
row_113	BCL6	BCL6	null	null	17276	-0.08533801883459091	-0.5832089	Yes		row_113	PLAT	PLAT	null	null	8835	0.01508075837045908	0.24793467	No
row_114	VCAN	VCAN	null	null	17322	-0.08670538663864136	-0.58170164	Yes		row_114	CUX2	CUX2	null	null	9056	0.007843201979994774	0.23681249	No
row_115	KHDRBS3	KHDRBS3	null	null	17343	-0.08736563473939896	-0.57889426	Yes		row_115	ASMTL	ASMTL	null	null	9289	0.0025723266880959272	0.22498176	No
row_116	BCL2L1	BCL2L1	null	null	17428	-0.08990669995546341	-0.5792297	Yes		row_116	MTAP	MTAP	null	null	10355	-0.002649149624630809	0.17050879	No
row_117	EHBP1L1	EHBP1L1	null	null	17435	-0.09012969583272934	-0.5755896	Yes		row_117	HRSP12	HRSP12	null	null	10361	-0.0029364482033997774	0.17030533	No
row_118	CCNG2	CCNG2	null	null	17447	-0.09040594100952148	-0.5721916	Yes		row_118	PELI1	PELI1	null	null	10376	-0.0033602870535105467	0.1696487	No
row_119	PDLIM2	PDLIM2	null	null	17504	-0.09267708659172058	-0.57098216	Yes		row_119	CAT	CAT	null	null	10460	-0.0055321441031992435	0.16549861	No
row_120	ASPH	ASPH	null	null	17854	-0.10354942083358765	-0.58419406	Yes		row_120	SMARCA1	SMARCA1	null	null	10500	-0.006279853638261557	0.16361438	No
row_121	BEX4	BEX4	null	null	17857	-0.10361532121896744	-0.57976025	Yes		row_121	SMARCD3	SMARCD3	null	null	10656	-0.01032630167901516	0.15586412	No
row_122	FAM168A	FAM168A	null	null	17879	-0.10445042699575424	-0.5762559	Yes		row_122	PPP2R3B	PPP2R3B	null	null	11199	-0.029718542471528053	0.12864897	No
row_123	RGS2	RGS2	null	null	17976	-0.10781238228082657	-0.57641774	Yes		row_123	CRYZ	CRYZ	null	null	11335	-0.03507393226027489	0.122365035	No
row_124	CSF3	CSF3	null	null	17980	-0.10807324945926666	-0.57183963	Yes		row_124	RASIP1	RASIP1	null	null	11371	-0.03633759170770645	0.12122297	No
row_125	FADS2	FADS2	null	null	17985	-0.10834797471761703	-0.5673003	Yes		row_125	DSN1	DSN1	null	null	11447	-0.03912944346666336	0.11808312	No
row_126	IL1RL1	IL1RL1	null	null	17991	-0.1086098700761795	-0.56280047	Yes		row_126	FADS2	FADS2	null	null	11671	-0.04813770949840546	0.107527785	No
row_127	PLIN3	PLIN3	null	null	18016	-0.10994794964790344	-0.559208	Yes		row_127	ZMYND8	ZMYND8	null	null	11866	-0.05605082958936691	0.09859853	No
row_128	CXCL5	CXCL5	null	null	18047	-0.11155582219362259	-0.55585027	Yes		row_128	DNASE1L1	DNASE1L1	null	null	11963	-0.06110623851418495	0.094776556	No
row_129	BCL3	BCL3	null	null	18221	-0.1196383386850357	-0.5594094	Yes		row_129	MED24	MED24	null	null	11997	-0.06269863247871399	0.094208196	No
row_130	FUT8	FUT8	null	null	18266	-0.12190891802310944	-0.55631024	Yes		row_130	MAP3K6	MAP3K6	null	null	12094	-0.0665706992149353	0.09048392	No
row_131	SMARCA1	SMARCA1	null	null	18304	-0.12493102997541428	-0.55272293	Yes		row_131	SERPINB1	SERPINB1	null	null	12098	-0.066803477704525	0.09152473	No
row_132	AKR1C3	AKR1C3	null	null	18355	-0.12790337204933167	-0.54966646	Yes		row_132	PLCH2	PLCH2	null	null	12242	-0.07378930598497391	0.08552346	No
row_133	LTBP3	LTBP3	null	null	18536	-0.14078067243099213	-0.5526561	Yes		row_133	PTPRG	PTPRG	null	null	12364	-0.07971436530351639	0.080754355	No
row_134	GSTT2	GSTT2	null	null	18576	-0.14357778429985046	-0.54835427	Yes		row_134	SRPX	SRPX	null	null	12480	-0.08402495086193085	0.07636949	No
row_135	SMTN	SMTN	null	null	18577	-0.14361703395843506	-0.54206777	Yes		row_135	CCNT2	CCNT2	null	null	12497	-0.08479922264814377	0.07706654	No
row_136	CORO1A	CORO1A	null	null	18669	-0.14995381236076355	-0.54013073	Yes		row_136	SAP30	SAP30	null	null	12714	-0.09456505626440048	0.06769965	No
row_137	S100P	S100P	null	null	18695	-0.15129157900810242	-0.5347794	Yes		row_137	TUBG2	TUBG2	null	null	12931	-0.10343227535486221	0.05849129	No
row_138	PTPRG	PTPRG	null	null	18777	-0.15675100684165955	-0.53203636	Yes		row_138	BBS9	BBS9	null	null	13016	-0.10750269144773483	0.056113157	No
row_139	ANKRD36B	ANKRD36B	null	null	18780	-0.15689654648303986	-0.52527034	Yes		row_139	HERC5	HERC5	null	null	13124	-0.11229760944843292	0.05264332	No
row_140	GALNT6	GALNT6	null	null	18829	-0.16181932389736176	-0.5206276	Yes		row_140	ALDH7A1	ALDH7A1	null	null	13145	-0.1135227158665657	0.05364916	No
row_141	SPAG4	SPAG4	null	null	18831	-0.1621973067522049	-0.51357865	Yes		row_141	MPI	MPI	null	null	13197	-0.1158326119184494	0.053109325	No
row_142	ANPEP	ANPEP	null	null	18835	-0.1623760461807251	-0.50662357	Yes		row_142	PPM1D	PPM1D	null	null	13587	-0.13356979191303253	0.035583448	No
row_143	DPYSL2	DPYSL2	null	null	18872	-0.16539081931114197	-0.5012144	Yes		row_143	GCH1	GCH1	null	null	13943	-0.14967845380306244	0.02008614	No
row_144	TMEM158	TMEM158	null	null	19001	-0.18004828691482544	-0.49984127	Yes		row_144	UBE2W	UBE2W	null	null	13992	-0.15141494572162628	0.020336064	No
row_145	HSD17B2	HSD17B2	null	null	19024	-0.18333026766777039	-0.492935	Yes		row_145	OPLAH	OPLAH	null	null	14087	-0.15601597726345062	0.018313384	No
row_146	RAC2	RAC2	null	null	19158	-0.2017488330602646	-0.4908662	Yes		row_146	ARHGEF3	ARHGEF3	null	null	14387	-0.17026127874851227	0.0060508745	No
row_147	RASIP1	RASIP1	null	null	19186	-0.20549647510051727	-0.48324388	Yes		row_147	NAT1	NAT1	null	null	14394	-0.17059722542762756	0.008793861	No
row_148	HS3ST3A1	HS3ST3A1	null	null	19203	-0.20858271420001984	-0.47492722	Yes		row_148	IFI27	IFI27	null	null	14401	-0.17083166539669037	0.011541039	No
row_149	COL6A3	COL6A3	null	null	19219	-0.21215467154979706	-0.46640334	Yes		row_149	INPP5F	INPP5F	null	null	14494	-0.1750691682100296	0.009961399	No
row_150	PRSS3	PRSS3	null	null	19242	-0.21505402028560638	-0.45810845	Yes		row_150	SCAND1	SCAND1	null	null	14532	-0.17709849774837494	0.011233646	No
row_151	CDKN2B	CDKN2B	null	null	19246	-0.21558567881584167	-0.44882426	Yes		row_151	DLGAP4	DLGAP4	null	null	14860	-0.19190825521945953	-0.0020752302	No
row_152	FAR2	FAR2	null	null	19251	-0.2161770910024643	-0.439565	Yes		row_152	SMYD3	SMYD3	null	null	15083	-0.20238637924194336	-0.009821523	No
row_153	IFITM1	IFITM1	null	null	19254	-0.21746179461479187	-0.43014786	Yes		row_153	FAM173A	FAM173A	null	null	15226	-0.20891942083835602	-0.013355587	No
row_154	GATA6	GATA6	null	null	19258	-0.21828070282936096	-0.4207457	Yes		row_154	BMPR2	BMPR2	null	null	15414	-0.2193053811788559	-0.019007633	No
row_155	IRF9	IRF9	null	null	19265	-0.22022415697574615	-0.411411	Yes		row_155	EMP3	EMP3	null	null	15421	-0.21982678771018982	-0.015384462	No
row_156	PID1	PID1	null	null	19315	-0.22992126643657684	-0.4038381	Yes		row_156	CLPB	CLPB	null	null	15448	-0.22116273641586304	-0.012761259	No
row_157	MVP	MVP	null	null	19363	-0.24005842208862305	-0.39571983	Yes		row_157	CTNNBL1	CTNNBL1	null	null	15641	-0.23126453161239624	-0.01845545	No
row_158	CXCL3	CXCL3	null	null	19400	-0.2463611513376236	-0.38676634	Yes		row_158	FAR2	FAR2	null	null	15656	-0.23196008801460266	-0.015024887	No
row_159	DPYD	DPYD	null	null	19418	-0.25063538551330566	-0.37665978	Yes		row_159	IRF9	IRF9	null	null	15696	-0.23387493193149567	-0.012839908	No
row_160	LOXL2	LOXL2	null	null	19458	-0.2594706416130066	-0.367285	Yes		row_160	ISG20	ISG20	null	null	15926	-0.24731189012527466	-0.020141317	No
row_161	TRPC1	TRPC1	null	null	19474	-0.2643370032310486	-0.35647696	Yes		row_161	TMEM160	TMEM160	null	null	15952	-0.2488633543252945	-0.016971659	No
row_162	MMP1	MMP1	null	null	19505	-0.2740288972854614	-0.34600735	Yes		row_162	CLDN5	CLDN5	null	null	16421	-0.2758989632129669	-0.03599703	No
row_163	SEC24D	SEC24D	null	null	19562	-0.29553622007369995	-0.33591825	Yes		row_163	HCLS1	HCLS1	null	null	16557	-0.284390389919281	-0.037823383	No
row_164	DKK1	DKK1	null	null	19588	-0.3021469712257385	-0.3239636	Yes		row_164	ABHD10	ABHD10	null	null	17250	-0.3369954228401184	-0.067223586	No
row_165	INHBA	INHBA	null	null	19594	-0.30382758378982544	-0.31091854	Yes		row_165	ETNK1	ETNK1	null	null	17251	-0.33702734112739563	-0.061197806	No
row_166	BMP2	BMP2	null	null	19606	-0.31173017621040344	-0.2978326	Yes		row_166	TMEM135	TMEM135	null	null	17318	-0.3430401384830475	-0.058443245	No
row_167	CDA	CDA	null	null	19619	-0.3159502148628235	-0.2846128	Yes		row_167	ALDOC	ALDOC	null	null	17385	-0.3484751284122467	-0.055591512	No
row_168	PLAU	PLAU	null	null	19620	-0.3162003457546234	-0.27077192	Yes		row_168	CHRNA5	CHRNA5	null	null	17420	-0.35182321071624756	-0.051041745	No
row_169	NRP1	NRP1	null	null	19654	-0.3315252363681793	-0.2579381	Yes		row_169	STEAP1	STEAP1	null	null	17472	-0.3570534884929657	-0.047268745	No
row_170	SRGN	SRGN	null	null	19657	-0.3339868485927582	-0.24342033	Yes		row_170	SLC2A10	SLC2A10	null	null	17522	-0.3617563843727112	-0.043309275	No
row_171	RGS17	RGS17	null	null	19708	-0.3753434419631958	-0.22953282	Yes		row_171	LGALS3BP	LGALS3BP	null	null	18053	-0.41828691959381104	-0.06296282	No
row_172	GREM1	GREM1	null	null	19753	-0.41119787096977234	-0.21377079	Yes		row_172	HSPA2	HSPA2	null	null	18118	-0.42507490515708923	-0.058639158	No
row_173	PXDN	PXDN	null	null	19765	-0.422586053609848	-0.19583242	Yes		row_173	ANKRD46	ANKRD46	null	null	18226	-0.439473956823349	-0.05625934	No
row_174	SLC22A4	SLC22A4	null	null	19776	-0.4347223937511444	-0.17731197	Yes		row_174	JAK2	JAK2	null	null	18288	-0.4493412673473358	-0.051348235	No
row_175	IFI44	IFI44	null	null	19797	-0.4570823609828949	-0.1583212	Yes		row_175	IFI35	IFI35	null	null	18406	-0.46786898374557495	-0.048972666	No
row_176	IFI27	IFI27	null	null	19799	-0.45890116691589355	-0.1382848	Yes		row_176	QPRT	QPRT	null	null	18421	-0.4707169234752655	-0.041273322	No
row_177	SERPINE1	SERPINE1	null	null	19814	-0.4917208254337311	-0.11747276	Yes		row_177	CBR4	CBR4	null	null	18585	-0.497322678565979	-0.040726013	No
row_178	IFI44L	IFI44L	null	null	19815	-0.4931863844394684	-0.09588475	Yes		row_178	RETSAT	RETSAT	null	null	18696	-0.5171844959259033	-0.037110373	No
row_179	VEGFC	VEGFC	null	null	19820	-0.49840933084487915	-0.0742715	Yes		row_179	ZNF654	ZNF654	null	null	18956	-0.5773260593414307	-0.040047176	No
row_180	SCG5	SCG5	null	null	19836	-0.5526443719863892	-0.050843526	Yes		row_180	KIF3A	KIF3A	null	null	19088	-0.6127129793167114	-0.03579861	No
row_181	IFIT1	IFIT1	null	null	19844	-0.5781490802764893	-0.0258924	Yes		row_181	KIN	KIN	null	null	19366	-0.7262049317359924	-0.036995046	No
row_182	TSPAN5	TSPAN5	null	null	19845	-0.5973306894302368	2.5426474E-4	Yes		row_182	CPVL	CPVL	null	null	19464	-0.796474039554596	-0.027720423	No
										row_183	RPS6KA5	RPS6KA5	null	null	19606	-0.9792388677597046	-0.017430594	No
										row_184	INPP4B	INPP4B	null	null	19699	-1.2927442789077759	9.7290974E-4	No
Dataset EV2q : Gene Set Enrichment analysis for overexpressed genes in BRAFi-sensitive melanoma cell lines from Cancer Cell Line Encyclopediae
YAP
enriched in resistant state
NAME	PROBE	DESCRIPTION<br>(from dataset)	GENE SYMBOL	GENE_TITLE	RANK IN GENE LIST	RANK METRIC SCORE	RUNNING ES	CORE ENRICHMENT
row_0	MDFIC	MDFIC	null	null	989	0.1367766112089157	-0.027595289	No
row_1	SGK1	SGK1	null	null	2019	0.08595211058855057	-0.065518364	No
row_2	ETV5	ETV5	null	null	2925	0.06571795791387558	-0.10048586	No
row_3	TSPAN3	TSPAN3	null	null	3490	0.0573742650449276	-0.119594075	No
row_4	HEXB	HEXB	null	null	4615	0.043213434517383575	-0.1693012	No
row_5	PMP22	PMP22	null	null	4623	0.04316657781600952	-0.16259898	No
row_6	DAB2	DAB2	null	null	5796	0.03143201023340225	-0.2166562	No
row_7	DUT	DUT	null	null	6086	0.02867734245955944	-0.22656547	No
row_8	AGFG2	AGFG2	null	null	7045	0.020792659372091293	-0.2715531	No
row_9	ECT2	ECT2	null	null	8116	0.013136632740497589	-0.323449	No
row_10	TK1	TK1	null	null	9551	0.002135560614988208	-0.3955278	No
row_11	PHGDH	PHGDH	null	null	10433	-0.00400024838745594	-0.43937117	No
row_12	CDC20	CDC20	null	null	10903	-0.007343863602727652	-0.46185884	No
row_13	TNNT2	TNNT2	null	null	11531	-0.012046643532812595	-0.49155805	No
row_14	SHCBP1	SHCBP1	null	null	11949	-0.015350023284554482	-0.5101107	No
row_15	ITGB5	ITGB5	null	null	12775	-0.022003531455993652	-0.54818285	No
row_16	BIRC5	BIRC5	null	null	12906	-0.023167630657553673	-0.55096203	No
row_17	COL4A3	COL4A3	null	null	13397	-0.027535738423466682	-0.5712099	No
row_18	ASAP1	ASAP1	null	null	13548	-0.02897253818809986	-0.57405037	No
row_19	STMN1	STMN1	null	null	13946	-0.03251724690198898	-0.5887868	No
row_20	TOP2A	TOP2A	null	null	14003	-0.03304058313369751	-0.5862146	No
row_21	ITGB2	ITGB2	null	null	14133	-0.03444301337003708	-0.5871002	No
row_22	CENPF	CENPF	null	null	14425	-0.037425342947244644	-0.5956806	No
row_23	HMMR	HMMR	null	null	14531	-0.038565609604120255	-0.5946802	No
row_24	ANKRD1	ANKRD1	null	null	14566	-0.03881755471229553	-0.59005255	No
row_25	TNS1	TNS1	null	null	14769	-0.04119249805808067	-0.59352195	No
row_26	GLS	GLS	null	null	15053	-0.04480950906872749	-0.6004913	No
row_27	GGH	GGH	null	null	15912	-0.0572655089199543	-0.6344665	No
row_28	CDKN2C	CDKN2C	null	null	16703	-0.07098592072725296	-0.6627646	No
row_29	EMP2	EMP2	null	null	16998	-0.07788027822971344	-0.664884	Yes
row_30	NDRG1	NDRG1	null	null	17165	-0.08235956728458405	-0.6598062	Yes
row_31	THBS1	THBS1	null	null	17274	-0.08520207554101944	-0.65133435	Yes
row_32	PDLIM2	PDLIM2	null	null	17504	-0.09267708659172058	-0.6477521	Yes
row_33	MARCKS	MARCKS	null	null	17578	-0.0945209190249443	-0.6359893	Yes
row_34	DUSP1	DUSP1	null	null	18137	-0.11515672504901886	-0.6453497	Yes
row_35	SH2D4A	SH2D4A	null	null	18272	-0.12258051335811615	-0.6320814	Yes
row_36	FSTL1	FSTL1	null	null	18506	-0.13887514173984528	-0.62114996	Yes
row_37	DLC1	DLC1	null	null	18568	-0.14288920164108276	-0.600875	Yes
row_38	FLNA	FLNA	null	null	18606	-0.1455235779285431	-0.5789574	Yes
row_39	BICC1	BICC1	null	null	18863	-0.16473321616649628	-0.56496096	Yes
row_40	TGFB2	TGFB2	null	null	18900	-0.16815383732318878	-0.53929377	Yes
row_41	AMOTL2	AMOTL2	null	null	19118	-0.1963292360305786	-0.518163	Yes
row_42	TGM2	TGM2	null	null	19204	-0.20863884687423706	-0.48835325	Yes
row_43	GADD45B	GADD45B	null	null	19222	-0.21234841644763947	-0.4545026	Yes
row_44	FSCN1	FSCN1	null	null	19481	-0.26692572236061096	-0.4239034	Yes
row_45	DDAH1	DDAH1	null	null	19531	-0.2828868329524994	-0.3801392	Yes
row_46	GAS6	GAS6	null	null	19557	-0.29384845495224	-0.33337107	Yes
row_47	FGF2	FGF2	null	null	19669	-0.3404286801815033	-0.28333288	Yes
row_48	SLIT2	SLIT2	null	null	19710	-0.3765537738800049	-0.22380385	Yes
row_49	CRIM1	CRIM1	null	null	19795	-0.45344045758247375	-0.15392967	Yes
row_50	AXL	AXL	null	null	19805	-0.46638423204421997	-0.07815172	Yes
row_51	SERPINE1	SERPINE1	null	null	19814	-0.4917208254337311	0.0018181223	Yes
Dataset EV2r : Gene Set Enrichment analysis for overexpressed genes in BRAFi-sensitive melanoma cell lines from Cancer Cell Line Encyclopediae										Dataset EV2s : Gene Set Enrichment analysis for overexpressed genes in Tsoi dataset (differentiated/dedifferentiated)
EGFR										EGFR
enriched in resistant state										enriched in dedifferentiated state
NAME	PROBE	DESCRIPTION<br>(from dataset)	GENE SYMBOL	GENE_TITLE	RANK IN GENE LIST	RANK METRIC SCORE	RUNNING ES	CORE ENRICHMENT		NAME	PROBE	DESCRIPTION<br>(from dataset)	GENE SYMBOL	GENE_TITLE	RANK IN GENE LIST	RANK METRIC SCORE	RUNNING ES	CORE ENRICHMENT
row_0	ARNT2	ARNT2	null	null	227	0.29660114645957947	0.001682241	No		row_0	IRF1	IRF1	null	null	7	1.1475564241409302	0.017170114	Yes
row_1	ICAM1	ICAM1	null	null	265	0.28361573815345764	0.012444499	No		row_1	CAPN2	CAPN2	null	null	15	1.0730180740356445	0.03320169	Yes
row_2	VAV3	VAV3	null	null	299	0.26753783226013184	0.022693371	No		row_2	LOXL2	LOXL2	null	null	19	1.0504841804504395	0.04909382	Yes
row_3	DUSP4	DUSP4	null	null	358	0.24329380691051483	0.030590571	No		row_3	WNT5A	WNT5A	null	null	20	1.0393623113632202	0.06496963	Yes
row_4	CLDN1	CLDN1	null	null	359	0.24276763200759888	0.04141282	No		row_4	ITGA3	ITGA3	null	null	29	0.9919004440307617	0.07971098	Yes
row_5	RAB27A	RAB27A	null	null	436	0.22037987411022186	0.047373492	No		row_5	BCL3	BCL3	null	null	76	0.8585631251335144	0.09047053	Yes
row_6	CXADR	CXADR	null	null	461	0.21416012942790985	0.055700388	No		row_6	EGFR	EGFR	null	null	80	0.8553443551063538	0.103381984	Yes
row_7	PDE4B	PDE4B	null	null	517	0.2029636800289154	0.061952237	No		row_7	KLF4	KLF4	null	null	147	0.7424358129501343	0.111343995	Yes
row_8	SCCPDH	SCCPDH	null	null	644	0.18079742789268494	0.06360657	No		row_8	PDLIM7	PDLIM7	null	null	153	0.7317301034927368	0.122264914	Yes
row_9	LPAR6	LPAR6	null	null	687	0.17438670992851257	0.06924536	No		row_9	CRISPLD2	CRISPLD2	null	null	154	0.7290595769882202	0.13340099	Yes
row_10	MGAT4A	MGAT4A	null	null	795	0.1599835455417633	0.07093773	No		row_10	KRT7	KRT7	null	null	155	0.7285934686660767	0.14452994	Yes
row_11	BMP7	BMP7	null	null	892	0.1485143005847931	0.072678015	No		row_11	CYR61	CYR61	null	null	174	0.7148749232292175	0.15452796	Yes
row_12	ENPP1	ENPP1	null	null	925	0.14416153728961945	0.077477776	No		row_12	TBC1D8	TBC1D8	null	null	219	0.6878566741943359	0.16278243	Yes
row_13	APOBEC3B	APOBEC3B	null	null	973	0.13894625008106232	0.081282504	No		row_13	FADS3	FADS3	null	null	270	0.6567756533622742	0.17025502	Yes
row_14	HSPA2	HSPA2	null	null	1041	0.13173836469650269	0.08374919	No		row_14	ASPH	ASPH	null	null	292	0.6431377530097961	0.17900373	Yes
row_15	RHOQ	RHOQ	null	null	1056	0.13048523664474487	0.088854335	No		row_15	ELL2	ELL2	null	null	316	0.627808153629303	0.18741591	Yes
row_16	SAT1	SAT1	null	null	1062	0.1302650421857834	0.09440719	No		row_16	IL15RA	IL15RA	null	null	322	0.6254262924194336	0.19671309	Yes
row_17	SLC12A2	SLC12A2	null	null	1106	0.12685485184192657	0.09787624	No		row_17	ELK3	ELK3	null	null	335	0.6206433773040771	0.2055789	Yes
row_18	A2M	A2M	null	null	1117	0.1260574609041214	0.10298735	No		row_18	INHBA	INHBA	null	null	371	0.6053863167762756	0.21303435	Yes
row_19	ALAS1	ALAS1	null	null	1139	0.12478557229042053	0.10748256	No		row_19	ETHE1	ETHE1	null	null	389	0.5991895794868469	0.22131653	Yes
row_20	PAPSS2	PAPSS2	null	null	1142	0.12457563728094101	0.1129343	No		row_20	F2RL1	F2RL1	null	null	407	0.5931165814399719	0.22950594	Yes
row_21	SDCBP	SDCBP	null	null	1152	0.1241050735116005	0.1180092	No		row_21	TFPI	TFPI	null	null	412	0.5896161794662476	0.23830731	Yes
row_22	DUSP6	DUSP6	null	null	1157	0.12347874790430069	0.12331037	No		row_22	SGMS1	SGMS1	null	null	413	0.5892891883850098	0.24730845	Yes
row_23	EGLN3	EGLN3	null	null	1250	0.11756499111652374	0.12387432	No		row_23	TNFRSF21	TNFRSF21	null	null	498	0.5591372847557068	0.25154927	Yes
row_24	CEACAM6	CEACAM6	null	null	1269	0.11661046743392944	0.1281576	No		row_24	SNAPC1	SNAPC1	null	null	519	0.5551720857620239	0.25900555	Yes
row_25	HK2	HK2	null	null	1295	0.11550655961036682	0.13203582	No		row_25	IL4R	IL4R	null	null	540	0.549990713596344	0.26638266	Yes
row_26	PLAC1	PLAC1	null	null	1425	0.10822328180074692	0.13030238	No		row_26	PLAGL1	PLAGL1	null	null	556	0.5466635227203369	0.2739649	Yes
row_27	RNF19A	RNF19A	null	null	1593	0.10132743418216705	0.12632978	No		row_27	ABCC3	ABCC3	null	null	572	0.5414527654647827	0.28146756	Yes
row_28	WIPI1	WIPI1	null	null	1604	0.10093966871500015	0.13032116	No		row_28	PSMB9	PSMB9	null	null	576	0.540727436542511	0.28957337	Yes
row_29	PIGA	PIGA	null	null	1943	0.08835792541503906	0.11707738	No		row_29	AOX1	AOX1	null	null	624	0.5296597480773926	0.29525787	Yes
row_30	RPS6KA3	RPS6KA3	null	null	2265	0.0791623443365097	0.10428789	No		row_30	GBP2	GBP2	null	null	686	0.5144990086555481	0.29999417	Yes
row_31	ARAP2	ARAP2	null	null	2287	0.07862325757741928	0.106725246	No		row_31	PMAIP1	PMAIP1	null	null	739	0.5044960975646973	0.3050384	Yes
row_32	LHFPL2	LHFPL2	null	null	2301	0.0783333107829094	0.10955637	No		row_32	EXT1	EXT1	null	null	749	0.5019220113754272	0.31224433	Yes
row_33	BACE2	BACE2	null	null	2415	0.07561927288770676	0.107182875	No		row_33	CTGF	CTGF	null	null	793	0.4925370216369629	0.31756657	Yes
row_34	SPAG1	SPAG1	null	null	2770	0.06859541684389114	0.09224473	No		row_34	ITGA2	ITGA2	null	null	811	0.4890079200267792	0.32416576	Yes
row_35	ETV5	ETV5	null	null	2925	0.06571795791387558	0.087345555	No		row_35	PTPRE	PTPRE	null	null	846	0.4824813902378082	0.3297951	Yes
row_36	COL5A2	COL5A2	null	null	3169	0.06205206736922264	0.07775854	No		row_36	EDN1	EDN1	null	null	868	0.47743311524391174	0.33601272	Yes
row_37	HOMER1	HOMER1	null	null	3171	0.06205121800303459	0.08047386	No		row_37	ATXN1	ATXN1	null	null	941	0.46690723299980164	0.33945903	Yes
row_38	PHLDA1	PHLDA1	null	null	3173	0.06204066425561905	0.08318872	No		row_38	SLC4A7	SLC4A7	null	null	944	0.46621280908584595	0.34647784	Yes
row_39	LRP8	LRP8	null	null	3751	0.054010339081287384	0.056263905	No		row_39	TNFRSF11B	TNFRSF11B	null	null	1044	0.4529566168785095	0.348329	Yes
row_40	CSGALNACT1	CSGALNACT1	null	null	4204	0.04773689806461334	0.03541396	No		row_40	CTNNAL1	CTNNAL1	null	null	1122	0.44178080558776855	0.35113558	Yes
row_41	SLC4A7	SLC4A7	null	null	4426	0.04534808546304703	0.026200702	No		row_41	GCNT1	GCNT1	null	null	1144	0.43912574648857117	0.3567681	Yes
row_42	CBLB	CBLB	null	null	4577	0.043572526425123215	0.020517668	No		row_42	KRT81	KRT81	null	null	1208	0.4294728636741638	0.36010328	Yes
row_43	ANGPTL4	ANGPTL4	null	null	4774	0.04155945032835007	0.012406425	No		row_43	SQRDL	SQRDL	null	null	1221	0.42849069833755493	0.36603403	Yes
row_44	GK	GK	null	null	4862	0.04049542918801308	0.009788901	No		row_44	ANGPTL4	ANGPTL4	null	null	1236	0.42639777064323425	0.37183046	Yes
row_45	PTPRE	PTPRE	null	null	4932	0.039792511612176895	0.008055094	No		row_45	NFKB2	NFKB2	null	null	1260	0.4234147071838379	0.3771206	Yes
row_46	IGF2BP2	IGF2BP2	null	null	5062	0.03854043409228325	0.0032152964	No		row_46	GBP1	GBP1	null	null	1290	0.4207074046134949	0.38206232	Yes
row_47	TNFRSF21	TNFRSF21	null	null	5151	0.03774860128760338	4.2448647E-4	No		row_47	CYP1B1	CYP1B1	null	null	1315	0.41815418004989624	0.38722092	Yes
row_48	TMEM121	TMEM121	null	null	5188	0.03737860172986984	2.6066782E-4	No		row_48	GLRX	GLRX	null	null	1406	0.4054977595806122	0.38880786	Yes
row_49	ISG20	ISG20	null	null	5267	0.03662845492362976	-0.002071714	No		row_49	SLCO2A1	SLCO2A1	null	null	1444	0.4011896550655365	0.3930419	Yes
row_50	TUBB2A	TUBB2A	null	null	5344	0.03581809625029564	-0.004338548	No		row_50	MAP2K4	MAP2K4	null	null	1523	0.39284107089042664	0.39504975	Yes
row_51	MAOA	MAOA	null	null	5723	0.0321834459900856	-0.02211996	No		row_51	TAP1	TAP1	null	null	1564	0.38819000124931335	0.39893168	Yes
row_52	CCL22	CCL22	null	null	6051	0.029004067182540894	-0.037450455	No		row_52	COL5A2	COL5A2	null	null	1734	0.36984798312187195	0.39593026	Yes
row_53	S100A9	S100A9	null	null	7453	0.01784565858542919	-0.10787652	No		row_53	CCL2	CCL2	null	null	1768	0.365980327129364	0.39983127	Yes
row_54	MBNL2	MBNL2	null	null	7459	0.017817454412579536	-0.10733642	No		row_54	JUNB	JUNB	null	null	1771	0.3653777241706848	0.4053099	Yes
row_55	ADM	ADM	null	null	7703	0.016154572367668152	-0.118969485	No		row_55	AKAP12	AKAP12	null	null	1973	0.34890085458755493	0.40035048	Yes
row_56	AKAP12	AKAP12	null	null	7719	0.016030866652727127	-0.11901739	No		row_56	TAF1A	TAF1A	null	null	1983	0.3478945791721344	0.40520376	Yes
row_57	GK3P	GK3P	null	null	7892	0.014813649468123913	-0.12710086	No		row_57	MGLL	MGLL	null	null	2056	0.342451274394989	0.40674904	Yes
row_58	SAMD4A	SAMD4A	null	null	7941	0.01442514918744564	-0.12889794	No		row_58	PCDH9	PCDH9	null	null	2194	0.3300126791000366	0.40477714	Yes
row_59	ZNF281	ZNF281	null	null	8774	0.008321566507220268	-0.17082274	No		row_59	LIF	LIF	null	null	2283	0.3230751156806946	0.40520748	Yes
row_60	MPZL2	MPZL2	null	null	8818	0.007934683933854103	-0.17265499	No		row_60	RGS16	RGS16	null	null	2287	0.3225267827510834	0.40998036	Yes
row_61	IMPA1	IMPA1	null	null	9028	0.006231603212654591	-0.18300197	No		row_61	LRP8	LRP8	null	null	2306	0.3206477463245392	0.41395673	Yes
row_62	TAF1A	TAF1A	null	null	9184	0.005070074927061796	-0.19065557	No		row_62	ETS2	ETS2	null	null	2357	0.31667354702949524	0.41623443	Yes
row_63	ITGB6	ITGB6	null	null	9344	0.003863116493448615	-0.19856632	No		row_63	GJA1	GJA1	null	null	2427	0.3116677403450012	0.41746306	Yes
row_64	ARID5B	ARID5B	null	null	10398	-0.003813073504716158	-0.25192693	No		row_64	PSMB10	PSMB10	null	null	2466	0.30906111001968384	0.4202387	Yes
row_65	TBC1D8	TBC1D8	null	null	10755	-0.0063586425967514515	-0.26974118	No		row_65	S100P	S100P	null	null	2517	0.30524003505706787	0.42234176	Yes
row_66	CEBPD	CEBPD	null	null	10804	-0.006659285165369511	-0.27188444	No		row_66	PGM3	PGM3	null	null	2744	0.28954577445983887	0.41519606	Yes
row_67	FGB	FGB	null	null	11386	-0.011072486639022827	-0.30092672	No		row_67	TGFB2	TGFB2	null	null	2750	0.28929421305656433	0.41935897	Yes
row_68	KTN1	KTN1	null	null	11586	-0.012466635555028915	-0.3104874	No		row_68	PHLDA1	PHLDA1	null	null	2771	0.28830546140670776	0.42273894	Yes
row_69	FGG	FGG	null	null	11736	-0.013516668230295181	-0.31745943	No		row_69	P2RY6	P2RY6	null	null	2845	0.2846488356590271	0.42335016	Yes
row_70	P2RY6	P2RY6	null	null	11921	-0.015114578418433666	-0.3261395	No		row_70	S100A9	S100A9	null	null	2974	0.27679580450057983	0.42102608	Yes
row_71	GLRX	GLRX	null	null	11935	-0.015235292725265026	-0.3261212	No		row_71	IQCG	IQCG	null	null	2982	0.2763984203338623	0.42488962	Yes
row_72	DUSP5	DUSP5	null	null	12062	-0.016280733048915863	-0.33180082	No		row_72	IL1R1	IL1R1	null	null	3010	0.27466073632240295	0.42770287	Yes
row_73	FADS3	FADS3	null	null	12384	-0.01881212182343006	-0.34728065	No		row_73	C8orf4	C8orf4	null	null	3028	0.2735883593559265	0.43101165	Yes
row_74	SOCS2	SOCS2	null	null	12453	-0.01941712200641632	-0.3498719	No		row_74	HBEGF	HBEGF	null	null	3175	0.2647872269153595	0.42758277	Yes
row_75	ARFGAP3	ARFGAP3	null	null	12468	-0.019630806520581245	-0.3497085	No		row_75	CYP27B1	CYP27B1	null	null	3204	0.2634499669075012	0.4301736	Yes
row_76	SLCO2A1	SLCO2A1	null	null	12645	-0.020951207727193832	-0.35772172	No		row_76	TNFAIP8	TNFAIP8	null	null	3221	0.2619660198688507	0.43335602	Yes
row_77	AGO2	AGO2	null	null	12658	-0.021087564527988434	-0.3573917	No		row_77	SLC7A11	SLC7A11	null	null	3275	0.2596386671066284	0.43460894	Yes
row_78	RND1	RND1	null	null	13222	-0.025864994153380394	-0.38485947	No		row_78	GCLM	GCLM	null	null	3307	0.25815334916114807	0.43696532	Yes
row_79	MAP2K4	MAP2K4	null	null	13500	-0.028543226420879364	-0.39766872	No		row_79	IDO1	IDO1	null	null	3433	0.2514318823814392	0.43440738	No
row_80	NFKB2	NFKB2	null	null	13685	-0.030261078849434853	-0.4056736	No		row_80	ACTG2	ACTG2	null	null	3856	0.22928635776042938	0.4163085	No
row_81	FHOD1	FHOD1	null	null	14096	-0.034052807837724686	-0.42499843	No		row_81	KCNS3	KCNS3	null	null	3905	0.22691185772418976	0.41731748	No
row_82	TNS3	TNS3	null	null	14364	-0.03675611689686775	-0.43693316	No		row_82	KTN1	KTN1	null	null	3958	0.22473445534706116	0.41808844	No
row_83	GCLM	GCLM	null	null	14587	-0.03912917897105217	-0.4464745	No		row_83	S100A8	S100A8	null	null	4005	0.2221653163433075	0.4191273	No
row_84	ATXN1	ATXN1	null	null	14665	-0.03999939188361168	-0.44860575	No		row_84	SNX16	SNX16	null	null	4151	0.21524035930633545	0.4149928	No
row_85	COTL1	COTL1	null	null	14747	-0.040993109345436096	-0.45089608	No		row_85	MAP3K5	MAP3K5	null	null	4193	0.21332229673862457	0.4161525	No
row_86	HBEGF	HBEGF	null	null	14850	-0.04223591834306717	-0.45419857	No		row_86	MMP10	MMP10	null	null	4271	0.20908305048942566	0.41540474	No
row_87	SGPP1	SGPP1	null	null	14986	-0.043908461928367615	-0.45910406	No		row_87	MBNL2	MBNL2	null	null	4367	0.204422727227211	0.41366437	No
row_88	MEIS3P1	MEIS3P1	null	null	15042	-0.04460807144641876	-0.4599115	No		row_88	MALL	MALL	null	null	4371	0.20433484017848969	0.41663194	No
row_89	FNDC3B	FNDC3B	null	null	15147	-0.046111851930618286	-0.46314287	No		row_89	FGFR3	FGFR3	null	null	4714	0.18856555223464966	0.40200606	No
row_90	DRAM1	DRAM1	null	null	15205	-0.046808287501335144	-0.46395388	No		row_90	TMEM45A	TMEM45A	null	null	4785	0.18493123352527618	0.40124768	No
row_91	SPTLC2	SPTLC2	null	null	15373	-0.04898262396454811	-0.47025996	No		row_91	DRAM1	DRAM1	null	null	4812	0.1841762661933899	0.40273002	No
row_92	ELK3	ELK3	null	null	15475	-0.050479624420404434	-0.4731441	No		row_92	FHOD1	FHOD1	null	null	4826	0.18356715142726898	0.40486848	No
row_93	PSMB10	PSMB10	null	null	15665	-0.05290670692920685	-0.48039365	No		row_93	SPAG1	SPAG1	null	null	5036	0.17349053919315338	0.39682028	No
row_94	SOWAHC	SOWAHC	null	null	15721	-0.05394430831074715	-0.4807849	No		row_94	DUSP5	DUSP5	null	null	5171	0.16777457296848297	0.39252383	No
row_95	IQCG	IQCG	null	null	15801	-0.05522105097770691	-0.48233926	No		row_95	ZNF281	ZNF281	null	null	5299	0.16159367561340332	0.38849127	No
row_96	LPP	LPP	null	null	15827	-0.055482082068920135	-0.48113686	No		row_96	ITGB6	ITGB6	null	null	5500	0.15201866626739502	0.38057578	No
row_97	KRT81	KRT81	null	null	15897	-0.05690851807594299	-0.48210767	No		row_97	ATF3	ATF3	null	null	5614	0.1466527134180069	0.37703165	No
row_98	PCDH9	PCDH9	null	null	16078	-0.059988196939229965	-0.488584	No		row_98	CCDC68	CCDC68	null	null	5615	0.1465531885623932	0.3792702	No
row_99	GAL	GAL	null	null	16257	-0.06273585557937622	-0.49483618	No		row_99	GRAMD3	GRAMD3	null	null	5719	0.142813041806221	0.37617928	No
row_100	SEC23A	SEC23A	null	null	16462	-0.06608044356107712	-0.502261	No		row_100	MMP1	MMP1	null	null	5739	0.14218628406524658	0.37737855	No
row_101	LPIN1	LPIN1	null	null	16547	-0.06776094436645508	-0.50351053	No		row_101	NT5C2	NT5C2	null	null	5751	0.14151790738105774	0.37897712	No
row_102	SEL1L3	SEL1L3	null	null	16633	-0.06954788416624069	-0.5047313	No		row_102	LPP	LPP	null	null	5940	0.1338977813720703	0.37139907	No
row_103	MMP10	MMP10	null	null	16717	-0.07127030193805695	-0.50577354	No		row_103	TNS3	TNS3	null	null	6281	0.11839012056589127	0.35580367	No
row_104	CASP7	CASP7	null	null	16820	-0.07367514073848724	-0.5076745	No		row_104	CASP7	CASP7	null	null	6359	0.11538330465555191	0.35362467	No
row_105	HIVEP2	HIVEP2	null	null	16909	-0.07569486647844315	-0.50877374	No		row_105	SGPP1	SGPP1	null	null	6410	0.11343392729759216	0.35279793	No
row_106	LIF	LIF	null	null	17003	-0.07797745615243912	-0.5100254	Yes		row_106	SEL1L3	SEL1L3	null	null	6499	0.10918167978525162	0.34996113	No
row_107	EPAS1	EPAS1	null	null	17053	-0.07931137084960938	-0.50898075	Yes		row_107	GABBR2	GABBR2	null	null	6512	0.10868516564369202	0.351007	No
row_108	S100A8	S100A8	null	null	17070	-0.07966792583465576	-0.5062427	Yes		row_108	CSGALNACT1	CSGALNACT1	null	null	6637	0.10417532920837402	0.34625098	No
row_109	SLC9A6	SLC9A6	null	null	17182	-0.08281034976243973	-0.5081939	Yes		row_109	FERMT2	FERMT2	null	null	6693	0.10187261551618576	0.3449917	No
row_110	JUNB	JUNB	null	null	17201	-0.08337093144655228	-0.50539243	Yes		row_110	NFIL3	NFIL3	null	null	6730	0.10014934092760086	0.3446787	No
row_111	IDO1	IDO1	null	null	17256	-0.08463691174983978	-0.50436455	Yes		row_111	COTL1	COTL1	null	null	7110	0.08334846794605255	0.32655174	No
row_112	NT5C2	NT5C2	null	null	17295	-0.08599302172660828	-0.5024629	Yes		row_112	TNNT1	TNNT1	null	null	7637	0.06213948503136635	0.30057624	No
row_113	CTNNAL1	CTNNAL1	null	null	17353	-0.08756126463413239	-0.5014572	Yes		row_113	FGB	FGB	null	null	7654	0.061308957636356354	0.30069372	No
row_114	SNX16	SNX16	null	null	17369	-0.08810531347990036	-0.49829215	Yes		row_114	FNDC3B	FNDC3B	null	null	7816	0.054403480142354965	0.2932835	No
row_115	RCAN1	RCAN1	null	null	17375	-0.08826778829097748	-0.49461147	Yes		row_115	SEC23A	SEC23A	null	null	7888	0.05096489191055298	0.29042765	No
row_116	ATF3	ATF3	null	null	17387	-0.0887967050075531	-0.49121222	Yes		row_116	ADM	ADM	null	null	8317	0.033577270805835724	0.26903227	No
row_117	IL4R	IL4R	null	null	17469	-0.09145200997591019	-0.49125317	Yes		row_117	RCAN1	RCAN1	null	null	8332	0.032949499785900116	0.2688189	No
row_118	KRT7	KRT7	null	null	17643	-0.09651465713977814	-0.49574533	Yes		row_118	MAOA	MAOA	null	null	8414	0.029607152566313744	0.26512498	No
row_119	ETS2	ETS2	null	null	17688	-0.09785420447587967	-0.49361992	Yes		row_119	IFIT3	IFIT3	null	null	8934	0.012214054353535175	0.2387452	No
row_120	FERMT2	FERMT2	null	null	17760	-0.0999668687582016	-0.4927729	Yes		row_120	IGF2BP2	IGF2BP2	null	null	9242	0.0036408482119441032	0.22308622	No
row_121	SMCO4	SMCO4	null	null	17849	-0.10337735712528229	-0.49263808	Yes		row_121	EPAS1	EPAS1	null	null	10582	-0.008192108944058418	0.15467122	No
row_122	ASPH	ASPH	null	null	17854	-0.10354942083358765	-0.48822534	Yes		row_122	DBNDD2	DBNDD2	null	null	10823	-0.015711501240730286	0.1426262	No
row_123	KCNS3	KCNS3	null	null	17903	-0.10537347942590714	-0.48596808	Yes		row_123	PAPSS2	PAPSS2	null	null	10925	-0.018898790702223778	0.13774493	No
row_124	ACTG2	ACTG2	null	null	17968	-0.10751502215862274	-0.48442873	Yes		row_124	SLC12A2	SLC12A2	null	null	11169	-0.02843829244375229	0.12574074	No
row_125	SNAPC1	SNAPC1	null	null	17972	-0.10768157988786697	-0.47978094	Yes		row_125	TUBB2A	TUBB2A	null	null	11189	-0.029349688440561295	0.12521648	No
row_126	PMAIP1	PMAIP1	null	null	17999	-0.10924626141786575	-0.47623262	Yes		row_126	MPZL2	MPZL2	null	null	11441	-0.03890286386013031	0.112962626	No
row_127	PDLIM7	PDLIM7	null	null	18034	-0.11083323508501053	-0.47302026	Yes		row_127	GAL	GAL	null	null	11616	-0.045369748026132584	0.104748994	No
row_128	MALL	MALL	null	null	18041	-0.11114934831857681	-0.4683704	Yes		row_128	SOD2	SOD2	null	null	11721	-0.04999705031514168	0.10018917	No
row_129	PGM3	PGM3	null	null	18147	-0.1155720129609108	-0.46855617	Yes		row_129	SPTLC2	SPTLC2	null	null	11836	-0.054983071982860565	0.09519364	No
row_130	CYP27B1	CYP27B1	null	null	18215	-0.1194230169057846	-0.46663848	Yes		row_130	BMP7	BMP7	null	null	12036	-0.06438810378313065	0.08599082	No
row_131	BCL3	BCL3	null	null	18221	-0.1196383386850357	-0.46155936	Yes		row_131	HIVEP2	HIVEP2	null	null	12136	-0.06844857335090637	0.08196877	No
row_132	FGFR3	FGFR3	null	null	18248	-0.12121358513832092	-0.45747757	Yes		row_132	FGG	FGG	null	null	12633	-0.09055938571691513	0.057963	No
row_133	CAPN2	CAPN2	null	null	18276	-0.12288011610507965	-0.4533723	Yes		row_133	SOCS2	SOCS2	null	null	12722	-0.09478185325860977	0.054906245	No
row_134	NFIL3	NFIL3	null	null	18374	-0.12867864966392517	-0.4525671	Yes		row_134	ARAP2	ARAP2	null	null	12904	-0.10221736878156662	0.047202624	No
row_135	TAP1	TAP1	null	null	18494	-0.1374078094959259	-0.45249116	Yes		row_135	CEBPD	CEBPD	null	null	13487	-0.12917642295360565	0.019384585	No
row_136	TNFAIP8	TNFAIP8	null	null	18598	-0.1450781226158142	-0.4512599	Yes		row_136	RPS6KA3	RPS6KA3	null	null	13583	-0.13350838422775269	0.01656105	No
row_137	MGLL	MGLL	null	null	18666	-0.1497463583946228	-0.44799048	Yes		row_137	PLAC1	PLAC1	null	null	13741	-0.14118823409080505	0.010681193	No
row_138	S100P	S100P	null	null	18695	-0.15129157900810242	-0.4426695	Yes		row_138	VAV3	VAV3	null	null	13910	-0.1484345942735672	0.0043489593	No
row_139	CADPS2	CADPS2	null	null	18732	-0.1530575156211853	-0.43767652	Yes		row_139	SCCPDH	SCCPDH	null	null	13976	-0.1507519632577896	0.0033244395	No
row_140	GABBR2	GABBR2	null	null	18742	-0.15412667393684387	-0.4312633	Yes		row_140	PDE4B	PDE4B	null	null	14037	-0.15323905646800995	0.002593847	No
row_141	TGFB2	TGFB2	null	null	18900	-0.16815383732318878	-0.4317485	Yes		row_141	ICAM1	ICAM1	null	null	14477	-0.17412975430488586	-0.017217731	No
row_142	TNNT1	TNNT1	null	null	18911	-0.16925302147865295	-0.42471182	Yes		row_142	EGLN3	EGLN3	null	null	14539	-0.17738330364227295	-0.017630719	No
row_143	GCNT1	GCNT1	null	null	18939	-0.17287923395633698	-0.41837767	Yes		row_143	ERO1L	ERO1L	null	null	14576	-0.1793091595172882	-0.0167346	No
row_144	EXT1	EXT1	null	null	19037	-0.18476197123527527	-0.41507235	Yes		row_144	LPIN1	LPIN1	null	null	14738	-0.18679259717464447	-0.02212262	No
row_145	ETHE1	ETHE1	null	null	19048	-0.18618395924568176	-0.4072809	Yes		row_145	LPAR6	LPAR6	null	null	14864	-0.19205334782600403	-0.025587533	No
row_146	GJA1	GJA1	null	null	19092	-0.19286160171031952	-0.40086934	Yes		row_146	HOMER1	HOMER1	null	null	15032	-0.20049695670604706	-0.031073349	No
row_147	CMAHP	CMAHP	null	null	19099	-0.19342194497585297	-0.3925519	Yes		row_147	TMEM121	TMEM121	null	null	15173	-0.2068917602300644	-0.035079423	No
row_148	RGS16	RGS16	null	null	19119	-0.19637927412986755	-0.38476345	Yes		row_148	CCL22	CCL22	null	null	15228	-0.2090051770210266	-0.03465109	No
row_149	MAP3K5	MAP3K5	null	null	19166	-0.20245583355426788	-0.37807673	Yes		row_149	SLC9A6	SLC9A6	null	null	15559	-0.2275412678718567	-0.048067383	No
row_150	PSMB9	PSMB9	null	null	19179	-0.20429182052612305	-0.3695797	Yes		row_150	DUSP6	DUSP6	null	null	15585	-0.22830533981323242	-0.04585981	No
row_151	SGMS1	SGMS1	null	null	19185	-0.20540200173854828	-0.36067736	Yes		row_151	RND1	RND1	null	null	15717	-0.23476991057395935	-0.048979368	No
row_152	KLF4	KLF4	null	null	19189	-0.20576567947864532	-0.35165712	Yes		row_152	ISG20	ISG20	null	null	15926	-0.24731189012527466	-0.055848796	No
row_153	IFIT3	IFIT3	null	null	19190	-0.20607081055641174	-0.34247077	Yes		row_153	CEACAM6	CEACAM6	null	null	16487	-0.27919307351112366	-0.08024927	No
row_154	TMEM45A	TMEM45A	null	null	19213	-0.211067795753479	-0.33418003	Yes		row_154	CXADR	CXADR	null	null	16848	-0.3060075342655182	-0.09400266	No
row_155	ABCC3	ABCC3	null	null	19216	-0.21144193410873413	-0.32485592	Yes		row_155	APOBEC3B	APOBEC3B	null	null	16922	-0.3114941418170929	-0.09298141	No
row_156	SLC7A11	SLC7A11	null	null	19244	-0.21544325351715088	-0.31662434	Yes		row_156	CLDN1	CLDN1	null	null	17011	-0.3201262056827545	-0.09259613	No
row_157	IL15RA	IL15RA	null	null	19322	-0.23120184242725372	-0.31023207	Yes		row_157	LHFPL2	LHFPL2	null	null	17235	-0.335911363363266	-0.09888005	No
row_158	CCDC68	CCDC68	null	null	19347	-0.23703743517398834	-0.30088535	Yes		row_158	ARID5B	ARID5B	null	null	17252	-0.33710914850234985	-0.09454985	No
row_159	IL1R1	IL1R1	null	null	19452	-0.25815290212631226	-0.2946642	Yes		row_159	CBLB	CBLB	null	null	17421	-0.35188430547714233	-0.09777448	No
row_160	LOXL2	LOXL2	null	null	19458	-0.2594706416130066	-0.28335154	Yes		row_160	ALAS1	ALAS1	null	null	17664	-0.37580016255378723	-0.10442168	No
row_161	GBP2	GBP2	null	null	19472	-0.2633158564567566	-0.27227417	Yes		row_161	MGAT4A	MGAT4A	null	null	17730	-0.38376152515411377	-0.101887085	No
row_162	MMP1	MMP1	null	null	19505	-0.2740288972854614	-0.26168507	Yes		row_162	SAT1	SAT1	null	null	17847	-0.3970717191696167	-0.10175974	No
row_163	CRISPLD2	CRISPLD2	null	null	19527	-0.2813880443572998	-0.25020877	Yes		row_163	ARNT2	ARNT2	null	null	17903	-0.4035099148750305	-0.09841161	No
row_164	ITGA2	ITGA2	null	null	19533	-0.2841779589653015	-0.23779467	Yes		row_164	PIGA	PIGA	null	null	18067	-0.42024531960487366	-0.10033612	No
row_165	ITGA3	ITGA3	null	null	19549	-0.2918289601802826	-0.22554788	Yes		row_165	HSPA2	HSPA2	null	null	18118	-0.42507490515708923	-0.09640266	No
row_166	ELL2	ELL2	null	null	19566	-0.2965092957019806	-0.21314329	Yes		row_166	IMPA1	IMPA1	null	null	18439	-0.47469833493232727	-0.105531864	No
row_167	IRF1	IRF1	null	null	19574	-0.29861971735954285	-0.20018709	Yes		row_167	ENPP1	ENPP1	null	null	18488	-0.48107242584228516	-0.1006407	No
row_168	INHBA	INHBA	null	null	19594	-0.30382758378982544	-0.18760876	Yes		row_168	RNF19A	RNF19A	null	null	18495	-0.481843501329422	-0.09358787	No
row_169	AOX1	AOX1	null	null	19674	-0.341989666223526	-0.1763794	Yes		row_169	SAMD4A	SAMD4A	null	null	18531	-0.4874100983142853	-0.08793446	No
row_170	PLAGL1	PLAGL1	null	null	19686	-0.3534258306026459	-0.16118336	Yes		row_170	A2M	A2M	null	null	18785	-0.5360331535339355	-0.09269723	No
row_171	EDN1	EDN1	null	null	19688	-0.3562552332878113	-0.14535283	Yes		row_171	ARFGAP3	ARFGAP3	null	null	18813	-0.5426080226898193	-0.08579119	No
row_172	EGFR	EGFR	null	null	19702	-0.3639686405658722	-0.12978847	Yes		row_172	DUSP4	DUSP4	null	null	19019	-0.5941846966743469	-0.087208726	No
row_173	WNT5A	WNT5A	null	null	19736	-0.3984324336051941	-0.113704495	Yes		row_173	HK2	HK2	null	null	19203	-0.6490907073020935	-0.086661465	No
row_174	GBP1	GBP1	null	null	19747	-0.40230968594551086	-0.09627845	Yes		row_174	ETV5	ETV5	null	null	19214	-0.6526643633842468	-0.077204175	No
row_175	CCL2	CCL2	null	null	19760	-0.4178270399570465	-0.07826233	Yes		row_175	CADPS2	CADPS2	null	null	19259	-0.6749283671379089	-0.06914719	No
row_176	TFPI	TFPI	null	null	19767	-0.42622777819633484	-0.0595667	Yes		row_176	WIPI1	WIPI1	null	null	19279	-0.6841673254966736	-0.059669394	No
row_177	TNFRSF11B	TNFRSF11B	null	null	19801	-0.4604542553424835	-0.040717877	Yes		row_177	BACE2	BACE2	null	null	19346	-0.7161486148834229	-0.05210891	No
row_178	CYP1B1	CYP1B1	null	null	19806	-0.46899113059043884	-0.020014245	Yes		row_178	LRRC16A	LRRC16A	null	null	19373	-0.7297383546829224	-0.042293347	No
row_179	F2RL1	F2RL1	null	null	19819	-0.4980011582374573	0.0015759267	Yes		row_179	GK	GK	null	null	19410	-0.7528499364852905	-0.032636642	No
										row_180	RAB27A	RAB27A	null	null	19509	-0.8317946791648865	-0.024947718	No
Dataset EV2t : Gene Set Enrichment analysis for overexpressed genes in BRAFi-sensitive melanoma cell lines from Cancer Cell Line Encyclopediae										row_181	SDCBP	SDCBP	null	null	19632	-1.0289623737335205	-0.015475645	No
PTEN										row_182	RHOQ	RHOQ	null	null	19701	-1.2979931831359863	8.6988776E-4	No
enriched in resistant state
NAME	PROBE	DESCRIPTION<br>(from dataset)	GENE SYMBOL	GENE_TITLE	RANK IN GENE LIST	RANK METRIC SCORE	RUNNING ES	CORE ENRICHMENT
row_0	MYL10	MYL10	null	null	275	0.2783506512641907	0.00850251	No
row_1	BNC2	BNC2	null	null	621	0.18360699713230133	0.0058138287	No
row_2	ULK4	ULK4	null	null	900	0.14750070869922638	0.003611062	No
row_3	ZMAT3	ZMAT3	null	null	1065	0.12992753088474274	0.005772527	No
row_4	TRIB2	TRIB2	null	null	1498	0.10474870353937149	-0.007688339	No
row_5	ZNF549	ZNF549	null	null	1757	0.09524484723806381	-0.013091273	No
row_6	HSPB8	HSPB8	null	null	1779	0.09433447569608688	-0.0065481537	No
row_7	CCL16	CCL16	null	null	1780	0.09421853721141815	0.0010506317	No
row_8	EMP1	EMP1	null	null	2074	0.08445815742015839	-0.0069972835	No
row_9	PC	PC	null	null	2460	0.07481487840414047	-0.020488722	No
row_10	GPM6A	GPM6A	null	null	2573	0.07280518859624863	-0.020297026	No
row_11	ALDH1A2	ALDH1A2	null	null	2725	0.06946218013763428	-0.022352835	No
row_12	NNAT	NNAT	null	null	2949	0.06544290482997894	-0.028384287	No
row_13	NAALAD2	NAALAD2	null	null	3147	0.0623277947306633	-0.03334838	No
row_14	ANXA3	ANXA3	null	null	3177	0.061992939561605453	-0.029819347	No
row_15	KLK10	KLK10	null	null	3240	0.06109539419412613	-0.0280363	No
row_16	OTUB2	OTUB2	null	null	3393	0.0587252639234066	-0.031008763	No
row_17	GPR87	GPR87	null	null	3443	0.057957086712121964	-0.028819526	No
row_18	DGCR11	DGCR11	null	null	3624	0.055662743747234344	-0.033459004	No
row_19	SLC2A4	SLC2A4	null	null	3838	0.05272714048624039	-0.04000884	No
row_20	CLPB	CLPB	null	null	3911	0.05159202963113785	-0.039499395	No
row_21	ZNF668	ZNF668	null	null	4007	0.050261374562978745	-0.040263716	No
row_22	AHSP	AHSP	null	null	4169	0.04809309169650078	-0.044550106	No
row_23	GLRA2	GLRA2	null	null	4231	0.04743175581097603	-0.043818325	No
row_24	CEACAM21	CEACAM21	null	null	4319	0.04648908972740173	-0.044481162	No
row_25	TP53I3	TP53I3	null	null	4515	0.04432632029056549	-0.050795656	No
row_26	SERPINB5	SERPINB5	null	null	4572	0.04361074045300484	-0.05011847	No
row_27	KRT75	KRT75	null	null	4671	0.04268159344792366	-0.051646248	No
row_28	ANGPTL4	ANGPTL4	null	null	4774	0.04155945032835007	-0.05346739	No
row_29	SLC1A3	SLC1A3	null	null	5016	0.039098110049963	-0.06253644	No
row_30	HTR1B	HTR1B	null	null	5069	0.03842455893754959	-0.062074658	No
row_31	BBC3	BBC3	null	null	5145	0.037809330970048904	-0.06282894	No
row_32	OSGIN1	OSGIN1	null	null	5374	0.03549400717020035	-0.071529366	No
row_33	SPAM1	SPAM1	null	null	5764	0.03178036957979202	-0.08869442	No
row_34	GMIP	GMIP	null	null	5788	0.03156721591949463	-0.087314956	No
row_35	ALDH1A3	ALDH1A3	null	null	5889	0.030459092929959297	-0.089929916	No
row_36	CLIP4	CLIP4	null	null	5895	0.030365576967597008	-0.08773449	No
row_37	TSHB	TSHB	null	null	5919	0.030150484293699265	-0.086469285	No
row_38	CD86	CD86	null	null	6132	0.028275413438677788	-0.094940454	No
row_39	LIPG	LIPG	null	null	6135	0.028227301314473152	-0.09276533	No
row_40	IL11RA	IL11RA	null	null	6321	0.026768770068883896	-0.0999887	No
row_41	ST3GAL4	ST3GAL4	null	null	6686	0.023615490645170212	-0.11654439	No
row_42	SPIB	SPIB	null	null	6799	0.022591548040509224	-0.120402455	No
row_43	UPK2	UPK2	null	null	6812	0.022440727800130844	-0.119201176	No
row_44	P2RY2	P2RY2	null	null	7003	0.021119488403201103	-0.12713374	No
row_45	HSPA4L	HSPA4L	null	null	7081	0.02051231823861599	-0.12938447	No
row_46	DEFB126	DEFB126	null	null	7644	0.016532093286514282	-0.15655303	No
row_47	GK3P	GK3P	null	null	7892	0.014813649468123913	-0.16788492	No
row_48	SAMD4A	SAMD4A	null	null	7941	0.01442514918744564	-0.16915585	No
row_49	TNFRSF10C	TNFRSF10C	null	null	8183	0.01256415992975235	-0.18036488	No
row_50	LSP1	LSP1	null	null	8613	0.009519530460238457	-0.2013539	No
row_51	ERN2	ERN2	null	null	8665	0.009159555658698082	-0.20320164	No
row_52	OR12D2	OR12D2	null	null	8925	0.00709482142701745	-0.21576464	No
row_53	IL17A	IL17A	null	null	8978	0.006701756734400988	-0.21786132	No
row_54	CEP41	CEP41	null	null	9030	0.006225643213838339	-0.21994568	No
row_55	GPR183	GPR183	null	null	9126	0.005516358185559511	-0.22431873	No
row_56	GNA14	GNA14	null	null	9307	0.004202996380627155	-0.23310846	No
row_57	ATP2B2	ATP2B2	null	null	9784	5.302953068166971E-4	-0.25720608	No
row_58	KCNJ3	KCNJ3	null	null	10310	-0.003140721470117569	-0.2835782	No
row_59	MPV17	MPV17	null	null	10566	-0.004860294051468372	-0.29611856	No
row_60	SATB1	SATB1	null	null	10644	-0.005500741768628359	-0.29957998	No
row_61	VPS13C	VPS13C	null	null	10821	-0.006769449915736914	-0.30795988	No
row_62	VAMP5	VAMP5	null	null	11104	-0.008944305591285229	-0.32154015	No
row_63	KRT8P12	KRT8P12	null	null	11207	-0.00973872747272253	-0.32592767	No
row_64	LCN2	LCN2	null	null	11580	-0.01243436336517334	-0.34379083	No
row_65	MON1B	MON1B	null	null	11796	-0.014010032638907433	-0.35356465	No
row_66	ANKMY1	ANKMY1	null	null	11837	-0.014334925450384617	-0.35443714	No
row_67	KLHL28	KLHL28	null	null	12579	-0.02042590081691742	-0.39036965	No
row_68	GRID2	GRID2	null	null	12667	-0.021125221624970436	-0.39307812	No
row_69	THBS4	THBS4	null	null	12748	-0.02175263874232769	-0.39538094	No
row_70	NOL4	NOL4	null	null	12941	-0.023469561710953712	-0.40322542	No
row_71	LIG4	LIG4	null	null	13035	-0.024404242634773254	-0.4059737	No
row_72	RND1	RND1	null	null	13222	-0.025864994153380394	-0.41332066	No
row_73	ZMAT5	ZMAT5	null	null	13247	-0.02613564394414425	-0.41243	No
row_74	ARVCF	ARVCF	null	null	13281	-0.026467932388186455	-0.41196892	No
row_75	KRT32	KRT32	null	null	13333	-0.026923606172204018	-0.41238397	No
row_76	ARHGEF5	ARHGEF5	null	null	13572	-0.029249370098114014	-0.4220952	No
row_77	MC3R	MC3R	null	null	13643	-0.02984319068491459	-0.42323837	No
row_78	LAMA3	LAMA3	null	null	13659	-0.029981618747115135	-0.42158106	No
row_79	SERPINA5	SERPINA5	null	null	13678	-0.030191607773303986	-0.42005897	No
row_80	TBX5	TBX5	null	null	14172	-0.034853916615247726	-0.44225052	No
row_81	PQLC3	PQLC3	null	null	14302	-0.03622093051671982	-0.4458715	No
row_82	CHRM4	CHRM4	null	null	14346	-0.036608099937438965	-0.4450998	No
row_83	CHRDL1	CHRDL1	null	null	14389	-0.03697121515870094	-0.44424808	No
row_84	HSPB7	HSPB7	null	null	14628	-0.03961557894945145	-0.45312324	No
row_85	WT1-AS	WT1-AS	null	null	14795	-0.04152372106909752	-0.45819303	No
row_86	GYS2	GYS2	null	null	14882	-0.042623113840818405	-0.45911697	No
row_87	CTNNBIP1	CTNNBIP1	null	null	15157	-0.04619474336504936	-0.46928725	No
row_88	OVGP1	OVGP1	null	null	15337	-0.04853276163339615	-0.47445107	No
row_89	RHBDF1	RHBDF1	null	null	15383	-0.04910138621926308	-0.47277316	No
row_90	CA5B	CA5B	null	null	15567	-0.05161372572183609	-0.47789136	No
row_91	PRKY	PRKY	null	null	15571	-0.05165078863501549	-0.47387782	No
row_92	ARHGDIB	ARHGDIB	null	null	15846	-0.05592210963368416	-0.4832636	No
row_93	ANO2	ANO2	null	null	16008	-0.05890432000160217	-0.48667806	No
row_94	SH3BGR	SH3BGR	null	null	16232	-0.062353797256946564	-0.49295866	No
row_95	CHAC1	CHAC1	null	null	16750	-0.07188719511032104	-0.5133806	No
row_96	TMEM127	TMEM127	null	null	17085	-0.0803009569644928	-0.5238431	No
row_97	EHF	EHF	null	null	17287	-0.0856349766254425	-0.5271303	No
row_98	IL4R	IL4R	null	null	17469	-0.09145200997591019	-0.5289341	Yes
row_99	UTRN	UTRN	null	null	17544	-0.09385552257299423	-0.5251175	Yes
row_100	GVINP1	GVINP1	null	null	17589	-0.09478753805160522	-0.5197043	Yes
row_101	CUEDC1	CUEDC1	null	null	17683	-0.09772560745477676	-0.51653916	Yes
row_102	KRT15	KRT15	null	null	17785	-0.10106929391622543	-0.5135101	Yes
row_103	TNFRSF10D	TNFRSF10D	null	null	17951	-0.10700128972530365	-0.5132483	Yes
row_104	SLITRK3	SLITRK3	null	null	18171	-0.11720974743366241	-0.51490194	Yes
row_105	AKR1C3	AKR1C3	null	null	18355	-0.12790337204933167	-0.51386726	Yes
row_106	PCSK7	PCSK7	null	null	18550	-0.14181919395923615	-0.5122682	Yes
row_107	CSF1	CSF1	null	null	18690	-0.15113554894924164	-0.5071284	Yes
row_108	SPOCK1	SPOCK1	null	null	18705	-0.15146711468696594	-0.49562252	Yes
row_109	SLCO1B3	SLCO1B3	null	null	18706	-0.15152399241924286	-0.483402	Yes
row_110	DNAJB5	DNAJB5	null	null	18842	-0.16320283710956573	-0.47708613	Yes
row_111	AKR1B10	AKR1B10	null	null	18847	-0.16364304721355438	-0.46409106	Yes
row_112	ARL4C	ARL4C	null	null	18893	-0.16744963824748993	-0.45286834	Yes
row_113	JUN	JUN	null	null	18956	-0.17472030222415924	-0.44192135	Yes
row_114	CASP4	CASP4	null	null	18977	-0.17711514234542847	-0.4286512	Yes
row_115	CPA4	CPA4	null	null	19075	-0.19030001759529114	-0.41822276	Yes
row_116	NAV3	NAV3	null	null	19245	-0.21558119356632233	-0.40940684	Yes
row_117	PTGS2	PTGS2	null	null	19326	-0.23209643363952637	-0.39474532	Yes
row_118	G0S2	G0S2	null	null	19372	-0.24158836901187897	-0.37754324	Yes
row_119	LPAR1	LPAR1	null	null	19427	-0.2529760003089905	-0.3598792	Yes
row_120	LOXL2	LOXL2	null	null	19458	-0.2594706416130066	-0.34047416	Yes
row_121	APOL3	APOL3	null	null	19494	-0.2704131007194519	-0.3204402	Yes
row_122	SECTM1	SECTM1	null	null	19598	-0.3056820034980774	-0.3010104	Yes
row_123	PLAU	PLAU	null	null	19620	-0.3162003457546234	-0.27657366	Yes
row_124	DENND2A	DENND2A	null	null	19630	-0.32138293981552124	-0.25111037	Yes
row_125	AGPAT4	AGPAT4	null	null	19673	-0.3417254090309143	-0.22568002	Yes
row_126	COL13A1	COL13A1	null	null	19679	-0.34546899795532227	-0.1980713	Yes
row_127	IL32	IL32	null	null	19704	-0.36553338170051575	-0.16980796	Yes
row_128	IL1B	IL1B	null	null	19730	-0.3897154927253723	-0.13964504	Yes
row_129	RTN1	RTN1	null	null	19749	-0.4086010158061981	-0.107603975	Yes
row_130	NID2	NID2	null	null	19757	-0.4162423312664032	-0.074388765	Yes
row_131	BIRC3	BIRC3	null	null	19759	-0.4167841672897339	-0.040825572	Yes
row_132	IL7R	IL7R	null	null	19842	-0.5627990365028381	4.0589346E-4	Yes
Dataset EV2u : Gene Set Enrichment analysis for overexpressed genes in BRAFi-sensitive melanoma cell lines from Cancer Cell Line Encyclopediae										Dataset EV2v : Gene Set Enrichment analysis for overexpressed genes in Tsoi dataset (differentiated/dedifferentiated)
EIF4GI										EIF4GI
enriched in sensitive state										enriched in differentiated state
NAME	PROBE	DESCRIPTION<br>(from dataset)	GENE SYMBOL	GENE_TITLE	RANK IN GENE LIST	RANK METRIC SCORE	RUNNING ES	CORE ENRICHMENT		NAME	PROBE	DESCRIPTION<br>(from dataset)	GENE SYMBOL	GENE_TITLE	RANK IN GENE LIST	RANK METRIC SCORE	RUNNING ES	CORE ENRICHMENT
row_0	NSG1	NSG1	null	null	12	0.5963600873947144	0.10352994	Yes		row_0	HLA-B	HLA-B	null	null	360	0.6093167066574097	0.0044057667	No
row_1	PYGL	PYGL	null	null	83	0.41200047731399536	0.171932	Yes		row_1	SAA1	SAA1	null	null	433	0.5827804207801819	0.022494508	No
row_2	FXYD3	FXYD3	null	null	175	0.33173370361328125	0.22525518	Yes		row_2	PSME1	PSME1	null	null	439	0.5783352851867676	0.04383096	No
row_3	CTSH	CTSH	null	null	205	0.30914026498794556	0.27777022	Yes		row_3	PERP	PERP	null	null	563	0.5435587167739868	0.057856962	No
row_4	TRAF3IP2	TRAF3IP2	null	null	507	0.2048705816268921	0.2983145	Yes		row_4	EID1	EID1	null	null	1638	0.38014471530914307	0.01732851	No
row_5	DTX4	DTX4	null	null	766	0.1634538769721985	0.31380233	Yes		row_5	DDX50	DDX50	null	null	1912	0.35396653413772583	0.016633863	No
row_6	ASAH1	ASAH1	null	null	1259	0.11711665242910385	0.30935836	Yes		row_6	CAMLG	CAMLG	null	null	2179	0.3310350477695465	0.015439757	No
row_7	PERP	PERP	null	null	1261	0.11708512157201767	0.3297533	Yes		row_7	ZFP36L2	ZFP36L2	null	null	2187	0.3305286467075348	0.027422855	No
row_8	AFG3L2	AFG3L2	null	null	1398	0.1093803271651268	0.3419719	Yes		row_8	ESYT1	ESYT1	null	null	2606	0.2984505891799927	0.017267829	No
row_9	ATP1A1	ATP1A1	null	null	1426	0.10813106596469879	0.35948768	Yes		row_9	S100A14	S100A14	null	null	2617	0.2978445291519165	0.027877865	No
row_10	DDX54	DDX54	null	null	1824	0.09265054017305374	0.3555784	Yes		row_10	INPP5D	INPP5D	null	null	2620	0.29780450463294983	0.038894013	No
row_11	HSPD1	HSPD1	null	null	2011	0.08615171909332275	0.3612108	Yes		row_11	XPC	XPC	null	null	2966	0.27748629450798035	0.031675685	No
row_12	MRPS30	MRPS30	null	null	2248	0.079696424305439	0.36318597	Yes		row_12	ASS1	ASS1	null	null	3182	0.26452505588531494	0.030596998	No
row_13	GSS	GSS	null	null	2270	0.07900049537420273	0.37591854	Yes		row_13	SETDB1	SETDB1	null	null	3269	0.2599976658821106	0.035921868	No
row_14	ZFP36L2	ZFP36L2	null	null	2293	0.07854339480400085	0.3885207	Yes		row_14	NCAPD2	NCAPD2	null	null	3432	0.2514438331127167	0.037055176	No
row_15	IGF2R	IGF2R	null	null	2302	0.07831587642431259	0.4017915	Yes		row_15	MIA3	MIA3	null	null	3533	0.24638353288173676	0.041158482	No
row_16	HADHB	HADHB	null	null	2403	0.07594271004199982	0.40999275	Yes		row_16	FBXO46	FBXO46	null	null	3665	0.24049337208271027	0.043462433	No
row_17	PSAP	PSAP	null	null	2431	0.07552987337112427	0.4218157	Yes		row_17	TCTN1	TCTN1	null	null	3678	0.23972000181674957	0.051800586	No
row_18	SAMM50	SAMM50	null	null	2541	0.07334721088409424	0.42910832	Yes		row_18	GLUD1	GLUD1	null	null	4433	0.20190498232841492	0.020921912	No
row_19	ST13	ST13	null	null	3001	0.06448645889759064	0.4171438	Yes		row_19	CTSC	CTSC	null	null	4569	0.195418581366539	0.021339266	No
row_20	CTSC	CTSC	null	null	3006	0.06442931294441223	0.4281921	Yes		row_20	NONO	NONO	null	null	5324	0.15987075865268707	-0.011108686	No
row_21	QARS	QARS	null	null	3296	0.060194287449121475	0.42408004	Yes		row_21	CSDE1	CSDE1	null	null	5503	0.15194950997829437	-0.014505038	No
row_22	THADA	THADA	null	null	3367	0.05915183201432228	0.43086722	Yes		row_22	ATF3	ATF3	null	null	5614	0.1466527134180069	-0.014634523	No
row_23	UBE2E1	UBE2E1	null	null	3445	0.05794885382056236	0.43709016	Yes		row_23	SLCO1A2	SLCO1A2	null	null	5669	0.14452596008777618	-0.011990193	No
row_24	ADSL	ADSL	null	null	3507	0.05704315006732941	0.44396454	Yes		row_24	TXNIP	TXNIP	null	null	5805	0.13913263380527496	-0.013674183	No
row_25	BTG2	BTG2	null	null	3655	0.055234141647815704	0.44617143	Yes		row_25	ZBED1	ZBED1	null	null	5952	0.13319583237171173	-0.016140265	No
row_26	ALDH7A1	ALDH7A1	null	null	3835	0.05283985659480095	0.44634107	Yes		row_26	CCT4	CCT4	null	null	6101	0.12586183845996857	-0.018982053	No
row_27	DRG1	DRG1	null	null	3897	0.051814787089824677	0.45230246	Yes		row_27	NQO1	NQO1	null	null	6560	0.1067306399345398	-0.038332637	No
row_28	TXNIP	TXNIP	null	null	3913	0.051531098783016205	0.46054187	Yes		row_28	MTO1	MTO1	null	null	6641	0.10398977994918823	-0.038526367	No
row_29	EIF3K	EIF3K	null	null	4417	0.04544441029429436	0.44302583	No		row_29	THADA	THADA	null	null	6934	0.09045176208019257	-0.050026964	No
row_30	SLC25A5	SLC25A5	null	null	4561	0.04373136907815933	0.44342652	No		row_30	CA2	CA2	null	null	6953	0.0895220935344696	-0.047601905	No
row_31	PDHA1	PDHA1	null	null	4609	0.04330356419086456	0.44861007	No		row_31	DAG1	DAG1	null	null	6976	0.08860009163618088	-0.04541507	No
row_32	FCAR	FCAR	null	null	4717	0.04216519743204117	0.45055884	No		row_32	EIF3K	EIF3K	null	null	7323	0.07425691932439804	-0.060271587	No
row_33	LETMD1	LETMD1	null	null	4868	0.04043873772025108	0.45003036	No		row_33	TNNT1	TNNT1	null	null	7637	0.06213948503136635	-0.07389913	No
row_34	SPRR1B	SPRR1B	null	null	4914	0.03998619318008423	0.45473582	No		row_34	HTRA2	HTRA2	null	null	7682	0.059854939579963684	-0.073906355	No
row_35	SPRR1A	SPRR1A	null	null	5127	0.03795836120843887	0.45063704	No		row_35	CSE1L	CSE1L	null	null	7738	0.0578424409031868	-0.07454916	No
row_36	INPP5D	INPP5D	null	null	5228	0.03699040040373802	0.45203638	No		row_36	MAGEF1	MAGEF1	null	null	8380	0.030706780031323433	-0.10606186	No
row_37	LAP3	LAP3	null	null	5486	0.034327685832977295	0.44502664	No		row_37	KIF2A	KIF2A	null	null	8821	0.015502981841564178	-0.12790118	No
row_38	LRPAP1	LRPAP1	null	null	5655	0.032744988799095154	0.44224387	No		row_38	SPRR1A	SPRR1A	null	null	9131	0.006084523629397154	-0.14341764	No
row_39	CA2	CA2	null	null	5836	0.031064458191394806	0.43856046	No		row_39	SPRR1B	SPRR1B	null	null	10189	0.0	-0.19727203	No
row_40	SETDB1	SETDB1	null	null	5936	0.030007783323526382	0.4387911	No		row_40	LETMD1	LETMD1	null	null	10393	-0.0038619169499725103	-0.20747074	No
row_41	CORO1B	CORO1B	null	null	6004	0.029431011527776718	0.4405402	No		row_41	BTG2	BTG2	null	null	10796	-0.014748538844287395	-0.22740212	No
row_42	CSE1L	CSE1L	null	null	6027	0.029256852343678474	0.44453585	No		row_42	RMND1	RMND1	null	null	11052	-0.023675788193941116	-0.23951054	No
row_43	MATR3	MATR3	null	null	6061	0.028940483927726746	0.4479197	No		row_43	PMPCB	PMPCB	null	null	11297	-0.03369681537151337	-0.25068438	No
row_44	XPC	XPC	null	null	6076	0.028722766786813736	0.4522269	No		row_44	PTPN13	PTPN13	null	null	11427	-0.03851877525448799	-0.2558189	No
row_45	PTPN13	PTPN13	null	null	6246	0.027293074876070023	0.44844154	No		row_45	SPG20	SPG20	null	null	11763	-0.05174008756875992	-0.2709556	No
row_46	RMND1	RMND1	null	null	6336	0.0266212597489357	0.4485868	No		row_46	MATR3	MATR3	null	null	11875	-0.05686461552977562	-0.27448812	No
row_47	ECI1	ECI1	null	null	6435	0.025537699460983276	0.44808745	No		row_47	DDX54	DDX54	null	null	12493	-0.08470816910266876	-0.30276197	No
row_48	S100A14	S100A14	null	null	6619	0.024106115102767944	0.44303718	No		row_48	NDUFS8	NDUFS8	null	null	12647	-0.09116793423891068	-0.30715376	No
row_49	PMPCB	PMPCB	null	null	7447	0.017880605533719063	0.40431362	No		row_49	WISP2	WISP2	null	null	12741	-0.09563001990318298	-0.30832192	No
row_50	TCTN1	TCTN1	null	null	7499	0.017547277733683586	0.40479717	No		row_50	SUN2	SUN2	null	null	12994	-0.10638882219791412	-0.31718954	No
row_51	MAGEF1	MAGEF1	null	null	7697	0.016218086704611778	0.3976611	No		row_51	ALDH7A1	ALDH7A1	null	null	13145	-0.1135227158665657	-0.3205939	No
row_52	NQO1	NQO1	null	null	7826	0.015381347388029099	0.39387023	No		row_52	CEBPD	CEBPD	null	null	13487	-0.12917642295360565	-0.33314532	No
row_53	SLC25A3	SLC25A3	null	null	8085	0.013355432078242302	0.3831477	No		row_53	GPR15	GPR15	null	null	13779	-0.1429838091135025	-0.34263375	No
row_54	GPR15	GPR15	null	null	8678	0.009074031375348568	0.35477725	No		row_54	HSPB1	HSPB1	null	null	14055	-0.1543562412261963	-0.35088244	No
row_55	CCT4	CCT4	null	null	9377	0.003563127014786005	0.3200809	No		row_55	HSPD1	HSPD1	null	null	14454	-0.17291542887687683	-0.36470512	No
row_56	HSPB1	HSPB1	null	null	9838	1.9219471141695976E-4	0.29683864	No		row_56	CPNE1	CPNE1	null	null	14654	-0.1823287457227707	-0.36803725	No
row_57	GLUD1	GLUD1	null	null	9948	-6.221036892384291E-4	0.29143193	No		row_57	DTX4	DTX4	null	null	15206	-0.20815378427505493	-0.38833976	No
row_58	FRAT2	FRAT2	null	null	10034	-0.001172490301541984	0.2873357	No		row_58	FCAR	FCAR	null	null	15331	-0.21488989889621735	-0.386635	No
row_59	NONO	NONO	null	null	10273	-0.002927398309111595	0.2758042	No		row_59	SLC25A3	SLC25A3	null	null	15455	-0.22147193551063538	-0.3846336	No
row_60	ESYT1	ESYT1	null	null	10479	-0.004346861504018307	0.26619032	No		row_60	PAPSS1	PAPSS1	null	null	15556	-0.22724111378192902	-0.38124493	No
row_61	NCAPD2	NCAPD2	null	null	10493	-0.004419040400534868	0.26630417	No		row_61	CORO1B	CORO1B	null	null	15671	-0.23270617425441742	-0.37836555	No
row_62	MPV17	MPV17	null	null	10566	-0.004860294051468372	0.26350972	No		row_62	MPV17	MPV17	null	null	15900	-0.24586375057697296	-0.3808033	No
row_63	EMC9	EMC9	null	null	10599	-0.005133061204105616	0.26278687	No		row_63	MRPS30	MRPS30	null	null	16343	-0.270887553691864	-0.39321014	Yes
row_64	CEBPD	CEBPD	null	null	10804	-0.006659285165369511	0.2536274	No		row_64	FRAT2	FRAT2	null	null	16467	-0.2779906392097473	-0.38909867	Yes
row_65	ZBED1	ZBED1	null	null	10927	-0.0075303493067622185	0.24876921	No		row_65	ECI1	ECI1	null	null	16646	-0.29007717967033386	-0.38733828	Yes
row_66	MIA3	MIA3	null	null	10955	-0.0077693043276667595	0.2487597	No		row_66	DRG1	DRG1	null	null	16687	-0.2944408655166626	-0.37838382	Yes
row_67	SLCO1A2	SLCO1A2	null	null	11016	-0.00831570290029049	0.24717583	No		row_67	IGF2R	IGF2R	null	null	16721	-0.2970644533634186	-0.36897475	Yes
row_68	GIN1	GIN1	null	null	11404	-0.011186996474862099	0.22954726	No		row_68	ATP5A1	ATP5A1	null	null	16971	-0.3156294822692871	-0.36987785	Yes
row_69	MTO1	MTO1	null	null	12047	-0.01611347682774067	0.19987607	No		row_69	QARS	QARS	null	null	17287	-0.33998268842697144	-0.37323445	Yes
row_70	UQCRC2	UQCRC2	null	null	12069	-0.016312960535287857	0.20166206	No		row_70	UQCRC2	UQCRC2	null	null	17469	-0.35661566257476807	-0.36914277	Yes
row_71	DAG1	DAG1	null	null	12072	-0.016331227496266365	0.20441265	No		row_71	ADSL	ADSL	null	null	17961	-0.41093751788139343	-0.37881765	Yes
row_72	TCF25	TCF25	null	null	12634	-0.020895158872008324	0.17967501	No		row_72	UBE2E1	UBE2E1	null	null	17989	-0.4134061336517334	-0.36475947	Yes
row_73	KIF2A	KIF2A	null	null	12905	-0.02315613441169262	0.17005667	No		row_73	ATP1A1	ATP1A1	null	null	18064	-0.4193308353424072	-0.35287476	Yes
row_74	PAPSS1	PAPSS1	null	null	13282	-0.026469452306628227	0.15565334	No		row_74	GIN1	GIN1	null	null	18097	-0.42250874638557434	-0.3387315	Yes
row_75	CSDE1	CSDE1	null	null	13514	-0.028692523017525673	0.14897516	No		row_75	TCF25	TCF25	null	null	18194	-0.43514907360076904	-0.32737714	Yes
row_76	CPNE1	CPNE1	null	null	13894	-0.032159026712179184	0.13541356	No		row_76	LAP3	LAP3	null	null	18238	-0.44234901666641235	-0.3130536	Yes
row_77	FBXO46	FBXO46	null	null	14121	-0.034319911152124405	0.12997103	No		row_77	PYGL	PYGL	null	null	18366	-0.4607974886894226	-0.30232117	Yes
row_78	EID1	EID1	null	null	14214	-0.03526581451296806	0.13147402	No		row_78	PDHA1	PDHA1	null	null	18604	-0.500925600528717	-0.29569513	Yes
row_79	HTRA2	HTRA2	null	null	15843	-0.0558462031185627	0.058849797	No		row_79	SLC25A5	SLC25A5	null	null	18815	-0.5427946448326111	-0.2861303	Yes
row_80	PSME1	PSME1	null	null	16166	-0.06116260215640068	0.053237014	No		row_80	ST13	ST13	null	null	18959	-0.5781161785125732	-0.27183318	Yes
row_81	DDX50	DDX50	null	null	16365	-0.06485273689031601	0.054542955	No		row_81	FXYD3	FXYD3	null	null	19054	-0.6032119989395142	-0.25410256	Yes
row_82	CAMLG	CAMLG	null	null	16423	-0.0656299740076065	0.063119166	No		row_82	HADHB	HADHB	null	null	19089	-0.6137703061103821	-0.23292075	Yes
row_83	SUN2	SUN2	null	null	16672	-0.0703936517238617	0.06286269	No		row_83	CTSH	CTSH	null	null	19173	-0.6390729546546936	-0.21329087	Yes
row_84	ATF3	ATF3	null	null	17387	-0.0887967050075531	0.042240355	No		row_84	AFG3L2	AFG3L2	null	null	19195	-0.645814061164856	-0.19025041	Yes
row_85	HLA-B	HLA-B	null	null	18239	-0.12075555324554443	0.020266574	No		row_85	GSS	GSS	null	null	19246	-0.6697264909744263	-0.16779478	Yes
row_86	TNNT1	TNNT1	null	null	18911	-0.16925302147865295	0.015869407	No		row_86	SAMM50	SAMM50	null	null	19268	-0.6796100735664368	-0.1434926	Yes
row_87	ASS1	ASS1	null	null	19005	-0.1809220314025879	0.04275647	No		row_87	LRPAP1	LRPAP1	null	null	19286	-0.6866286993026733	-0.11872459	Yes
										row_88	D4S234E	D4S234E	null	null	19375	-0.7308264970779419	-0.095924	Yes
										row_89	TRAF3IP2	TRAF3IP2	null	null	19423	-0.7584177851676941	-0.07000437	Yes
										row_90	PSAP	PSAP	null	null	19590	-0.9442926049232483	-0.043208476	Yes
										row_91	ASAH1	ASAH1	null	null	19706	-1.3306884765625	6.113331E-4	Yes
