# Supplementary material for: The AhR‐SRC axis as a therapeutic vulnerability in BRAFi‐resistant melanoma
Source: EMBO Mol Med. 2022 Oct 28;14(12):e15677. doi: 10.15252/emmm.202215677 (PMC9728058; doi:10.15252/emmm.202215677)
Supplement: Supplementary file 5 — Dataset EV3 [file EMMM-14-e15677-s005.xlsx]

## Sheet: Dataset EV3
Dataset EV3a: Functional annotation of genes enriched after induction by ITE (Fig. S6) (KEGG_2019)
Term	P-value	Adjusted P-value	Old P-value	Old Adjusted P-value	Odds Ratio	Combined Score	Genes
Bladder cancer	3.0239604127356234E-4	0.09313798071225719	0	0	12.349490583513429	100.07746841335181	MMP1	MDM2	E2F2	THBS1
ECM-receptor interaction	4.828358928191367E-4	0.07435672749414705	0	0	7.718431614695893	58.936660454348534	ITGA3	ITGA11	TNC	COL4A5	THBS1
Focal adhesion	0.001045624654472185	0.10735079785914432	0	0	4.452642961643661	30.559115652133833	ITGA3	ACTN1	PDGFC	ITGA11	TNC	COL4A5	THBS1
Pyrimidine metabolism	0.0010695334678532742	0.08235407702470211	0	0	8.882966910948255	60.764225955505125	NT5E	UCK2	NME6	NME7
Human papillomavirus infection	0.0012714323581964947	0.07832023326490407	0	0	3.452243958573072	23.01822038992059	CASP8	ITGA3	WNT5A	ITGA11	TNC	MDM2	COL4A5	TCIRG1	THBS1
Complement and coagulation cascades	0.0035580942521103716	0.1826488382749991	0	0	6.409229290177856	36.13863291072148	SERPINB2	CFH	F2R	CD55
Calcium signaling pathway	0.0038475532038055892	0.16929234096744591	0	0	4.03985995152168	22.46290545730102	CAMK2D	SPHK1	F2R	PPIF	ATP2A2	PLCD3
PI3K-Akt signaling pathway	0.007227088440783476	0.27824290497016385	0	0	2.8606164628477435	14.10260753544973	ITGA3	F2R	PDGFC	ITGA11	TNC	MDM2	COL4A5	THBS1
HIF-1 signaling pathway	0.008176819501307596	0.27982893404474884	0	0	5.063291139240506	24.336465913905457	LDHA	CAMK2D	HMOX1	HK2
Legionellosis	0.009398851276854102	0.28948461932710634	0	0	6.904487917146144	32.2244036945714	EEF1A1	BCL2L13	CASP8
Pathways in cancer	0.00957633031165171	0.2681372487262479	0	0	2.3883448770002387	11.102127579707174	CAMK2D	CASP8	MMP1	ITGA3	F2R	WNT5A	MDM2	COL4A5	HMOX1	E2F2
MicroRNAs in cancer	0.009781056969251845	0.251047128877464	0	0	2.9634647136023027	13.712863165600915	MAPK7	TNC	MDM2	HMOX1	E2F2	THBS1	CDC25A
Drug metabolism	0.010648524713853805	0.2522881239897671	0	0	4.6882325363338015	21.295517679057102	ALDH1A3	UCK2	NME6	NME7
Thyroid hormone signaling pathway	0.013558318187370548	0.2982830001221521	0	0	4.364906154517677	18.772392106686944	KAT2A	MDM2	ATP2A2	PLCD3
Glycolysis / Gluconeogenesis	0.016670780089949634	0.3423066845136325	0	0	5.584512285927029	22.86353939283264	ALDH1A3	LDHA	HK2
Arrhythmogenic right ventricular cardiomyopathy (ARVC)	0.019392701861463985	0.3733095108331817	0	0	5.2742616033755265	20.795667069615632	ITGA3	ITGA11	ATP2A2
p53 signaling pathway	0.019392701861463985	0.3513501278429945	0	0	5.2742616033755265	20.795667069615632	CASP8	MDM2	THBS1
Melanoma	0.019392701861463985	0.33183067629616153	0	0	5.2742616033755265	20.795667069615632	PDGFC	MDM2	E2F2
Glioma	0.021585719061167623	0.34991586688629617	0	0	5.063291139240506	19.421383987476762	CAMK2D	MDM2	E2F2
Regulation of actin cytoskeleton	0.027677969557023296	0.42624073117815875	0	0	2.957529871051697	10.609010129767531	ITGA3	ACTN1	F2R	PDGFC	ITGA11
Hypertrophic cardiomyopathy (HCM)	0.029835217285013683	0.43758318684686737	0	0	4.467609828741622	15.690539665576747	ITGA3	ITGA11	ATP2A2
Dilated cardiomyopathy (DCM)	0.03547451150107154	0.49664316101500156	0	0	4.173042147725692	13.933540796750798	ITGA3	ITGA11	ATP2A2
Rheumatoid arthritis	0.03547451150107154	0.47504998010130584	0	0	4.173042147725692	13.933540796750798	MMP1	ACP5	TCIRG1
IL-17 signaling pathway	0.03746789902520506	0.4808380374901316	0	0	4.083299305839118	13.410660427112221	CASP8	MAPK7	MMP1
Small cell lung cancer	0.03746789902520506	0.4616045159905264	0	0	4.083299305839118	13.410660427112221	ITGA3	COL4A5	E2F2
Neomycin, kanamycin and gentamicin biosynthesis	0.03888442765750043	0.4606309122503897	0	0	25.31645569620253	82.20661837453163	HK2
Prostate cancer	0.041623185293572736	0.4748126322377927	0	0	3.9149158293096695	12.445900801967994	PDGFC	MDM2	E2F2
Tuberculosis	0.0537909662670216	0.5917006289372376	0	0	2.8286542677321265	8.267165657777507	CAMK2D	CASP8	SPHK1	TCIRG1
Riboflavin metabolism	0.06149006445754368	0.6530668914801191	0	0	15.822784810126581	44.12784289172022	ACP5
Cell cycle	0.07528095472746582	0.7728844685353157	0	0	3.062474479379338	7.921176300837085	MDM2	E2F2	CDC25A
Viral carcinogenesis	0.07541352139679919	0.749269825490779	0	0	2.5190503180301023	6.511162393540426	KAT2A	CASP8	ACTN1	MDM2
Epstein-Barr virus infection	0.07541352139679919	0.7258551434441922	0	0	2.5190503180301023	6.511162393540426	CASP8	MDM2	E2F2	CD58
Proteoglycans in cancer	0.07541352139679919	0.7038595330367925	0	0	2.5190503180301023	6.511162393540426	CAMK2D	WNT5A	MDM2	THBS1
Viral myocarditis	0.07924584185609884	0.7178740968140719	0	0	4.290924694271615	10.878353727929783	CASP8	CD55
Purine metabolism	0.0825170474219045	0.7261500173127596	0	0	2.943773918163085	7.3439810761573	NT5E	NME6	NME7
Central carbon metabolism in cancer	0.09348044135468368	0.7997771093678493	0	0	3.8948393378773125	9.230781102012681	LDHA	HK2
Phospholipase D signaling pathway	0.11253751484807058	0.9367987722488038	0	0	2.565856996236743	5.60503416252655	SPHK1	F2R	PDGFC
PPAR signaling pathway	0.11605931494066371	0.9406912895190637	0	0	3.421142661648991	7.367957177105522	MMP1	OLR1
Phagosome	0.11932538085859606	0.9423645462678869	0	0	2.4983344437041968	5.311212252631329	OLR1	TCIRG1	THBS1
Ribosome	0.12104578478114031	0.9320525428147803	0	0	2.4820054604120125	5.240969020438236	RPL7A	RPL12	RPL13
Chronic myeloid leukemia	0.12125039271232141	0.9108566086681706	0	0	3.3311125916055957	7.028306163575225	MDM2	E2F2
Cushing syndrome	0.12451401018661666	0.9131027413685222	0	0	2.449979583503471	5.104133208140069	CAMK2D	WNT5A	E2F2
Nitrogen metabolism	0.12618541387632468	0.9038397086955349	0	0	7.446016381236038	15.413275614160423	CA8
Phenylalanine metabolism	0.12618541387632468	0.8832978971342726	0	0	7.446016381236038	15.413275614160423	ALDH1A3
Cellular senescence	0.1333397718216687	0.9126366604683103	0	0	2.373417721518987	4.782091929696857	MDM2	E2F2	CDC25A
Hepatocellular carcinoma	0.14789566098700715	0.9902579039999609	0	0	2.260397830018083	4.320181390537324	WNT5A	HMOX1	E2F2
Gap junction	0.15347429411615526	1.0	0	0	2.8768699654775602	5.391893529977142	MAPK7	PDGFC
Histidine metabolism	0.16683356069462071	1.0	0	0	5.5035773252614195	9.855578459499068	ALDH1A3
GnRH signaling pathway	0.16735178299387313	1.0	0	0	2.7221995372260785	4.866359594666856	CAMK2D	MAPK7
Vitamin digestion and absorption	0.1734231440596118	1.0	0	0	5.2742616033755265	9.24061577772617	SLC5A6
Amoebiasis	0.17577959483456268	1.0	0	0	2.6371308016877633	4.584716167736918	ACTN1	COL4A5
Circadian entrainment	0.17860394137237737	1.0	0	0	2.6099438862064464	4.495848995507838	CAMK2D	PER3
Hematopoietic cell lineage	0.17860394137237737	1.0	0	0	2.6099438862064464	4.495848995507838	ITGA3	CD55
Glycosylphosphatidylinositol (GPI)-anchor biosynthesis	0.17996093715293365	1.0	0	0	5.063291139240506	8.68362262005216	PIGK
Kaposi sarcoma-associated herpesvirus infection	0.18235632843072538	1.0	0	0	2.041649652919559	3.474464388469509	CASP8	CLEC2B	E2F2
AGE-RAGE signaling pathway in diabetic complications	0.18711815886392233	1.0	0	0	2.531645569620253	4.243075939463502	COL4A5	PLCD3
Melanogenesis	0.1899690199978255	1.0	0	0	2.5065797719012406	4.163163987364837	CAMK2D	WNT5A
Collecting duct acid secretion	0.1928827672603341	1.0	0	0	4.6882325363338015	7.715296287647647	TCIRG1
Glucagon signaling pathway	0.19568827957275084	1.0	0	0	2.457908320019663	4.009419432566768	LDHA	CAMK2D
Huntington disease	0.196300210883688	1.0	0	0	1.9676001836426835	3.2034697384549893	CASP8	PPIF	NRF1
C-type lectin receptor signaling pathway	0.1985561429974647	1.0	0	0	2.4342745861733204	3.935451272118448	CASP8	MDM2
Nicotinate and nicotinamide metabolism	0.21188709533898303	1.0	0	0	4.219409282700421	6.547264621650584	NT5E
beta-Alanine metabolism	0.21812253146227972	1.0	0	0	4.083299305839118	6.217632924327717	ALDH1A3
Circadian rhythm	0.21812253146227972	1.0	0	0	4.083299305839118	6.217632924327717	PER3
Galactose metabolism	0.21812253146227972	1.0	0	0	4.083299305839118	6.217632924327717	HK2
Rap1 signaling pathway	0.22284062371371086	1.0	0	0	1.8434312400147472	2.767540472353633	F2R	PDGFC	THBS1
Propanoate metabolism	0.22430894349470423	1.0	0	0	3.9556962025316453	5.91270160338789	LDHA
Toxoplasmosis	0.22456796273954596	1.0	0	0	2.2403943093984537	3.3462011611090277	CASP8	PPIF
Fructose and mannose metabolism	0.2304467143777548	1.0	0	0	3.835826620636747	5.629979353035737	HK2
cAMP signaling pathway	0.23532602522408405	1.0	0	0	1.791258657750179	2.5915632641410205	CAMK2D	F2R	ATP2A2
Neurotrophin signaling pathway	0.24205281503905401	1.0	0	0	2.127433251781725	3.017975391286388	CAMK2D	MAPK7
Starch and sucrose metabolism	0.2485719658698513	1.0	0	0	3.516174402250351	4.894595197910804	HK2
Tyrosine metabolism	0.2485719658698513	1.0	0	0	3.516174402250351	4.894595197910804	ALDH1A3
Lysosome	0.2537450825282161	1.0	0	0	2.0582484305855715	2.8227336173985123	ACP5	TCIRG1
Human cytomegalovirus infection	0.2627697019744717	1.0	0	0	1.6877637130801688	2.255657870562777	CASP8	MDM2	E2F2
Pyruvate metabolism	0.26627295235037346	1.0	0	0	3.2456994482310932	4.294817785339935	LDHA
Ferroptosis	0.2720807124626986	1.0	0	0	3.1645569620253164	4.119166201609617	HMOX1
Relaxin signaling pathway	0.27423134836275487	1.0	0	0	1.9474196689386563	2.519538834967409	MMP1	COL4A5
Tryptophan metabolism	0.28355954287543106	1.0	0	0	3.0138637733574436	3.7984724234110248	KYNU
Porphyrin and chlorophyll metabolism	0.28355954287543106	1.0	0	0	3.0138637733574436	3.7984724234110248	HMOX1
Spliceosome	0.2859315361423746	1.0	0	0	1.8892877385225768	2.365393691548851	BUD31	SRSF2
Apelin signaling pathway	0.2946952211675288	1.0	0	0	1.847916474175367	2.2578094895922427	SPHK1	NRF1
Carbohydrate digestion and absorption	0.29485848681640675	1.0	0	0	2.8768699654775602	3.5134054759637663	HK2
Fatty acid degradation	0.29485848681640675	1.0	0	0	2.8768699654775602	3.5134054759637663	ACADVL
Basal transcription factors	0.30044137847074187	1.0	0	0	2.8129395218002813	3.382567156122924	TAF12
Fluid shear stress and atherosclerosis	0.30052979070672997	1.0	0	0	1.8213277479282397	2.189615504586857	MAPK7	HMOX1
Type II diabetes mellitus	0.3059803455767096	1.0	0	0	2.7517886626307098	3.2587628212274957	HK2
Sphingolipid metabolism	0.31147573154715974	1.0	0	0	2.69323996768112	3.1414862702544304	SPHK1
Cysteine and methionine metabolism	0.31147573154715974	1.0	0	0	2.69323996768112	3.1414862702544304	LDHA
Amino sugar and nucleotide sugar metabolism	0.31692787717713145	1.0	0	0	2.6371308016877633	3.0302770247418542	HK2
Notch signaling pathway	0.31692787717713145	1.0	0	0	2.6371308016877633	3.0302770247418542	KAT2A
Adrenergic signaling in cardiomyocytes	0.3179822185782535	1.0	0	0	1.745962461807071	2.000453625815675	CAMK2D	ATP2A2
Malaria	0.3223371204330746	1.0	0	0	2.583311805734952	2.924715379098925	THBS1
Breast cancer	0.3237787465408033	1.0	0	0	1.722207870489968	1.9421249935523568	WNT5A	E2F2
Vibrio cholerae infection	0.3277037968552589	1.0	0	0	2.531645569620253	2.8244180682758646	TCIRG1
N-Glycan biosynthesis	0.3277037968552589	1.0	0	0	2.531645569620253	2.8244180682758646	MGAT1
Gastric cancer	0.3295629681863901	1.0	0	0	1.6990909863223174	1.8859703356765098	WNT5A	E2F2
Mineral absorption	0.333028239288524	1.0	0	0	2.4820054604120125	2.7290344748796125	HMOX1
mTOR signaling pathway	0.3382139516742989	1.0	0	0	1.6655562958027978	1.805590590665444	PRR5	WNT5A
Oxytocin signaling pathway	0.34109035086069706	1.0	0	0	1.6546703069413418	1.779776418065964	CAMK2D	MAPK7
Hepatitis C	0.34683152886584184	1.0	0	0	1.633319722335647	1.7295485904834358	CASP8	E2F2
Wnt signaling pathway	0.35541249733399294	1.0	0	0	1.602307322544464	1.657548789847244	CAMK2D	WNT5A
Hippo signaling pathway	0.36111129912808326	1.0	0	0	1.5822784810126582	1.6116599055891208	TEAD4	WNT5A
Necroptosis	0.36679161873431626	1.0	0	0	1.562744178777934	1.567372071494338	CAMK2D	CASP8
Hepatitis B	0.3696245876236202	1.0	0	0	1.5531567911780693	1.5458063469311365	CASP8	E2F2
VEGF signaling pathway	0.37414245272936575	1.0	0	0	2.1454623471358074	2.1092440773159047	SPHK1
RNA transport	0.3752756402661376	1.0	0	0	1.5343306482546988	1.5037890023968459	EEF1A1	EIF5
cGMP-PKG signaling pathway	0.3780935282498392	1.0	0	0	1.5250876925423211	1.4833211601887062	PPIF	ATP2A2
Alzheimer disease	0.39210283240021737	1.0	0	0	1.4804944851580426	1.386085048548309	CASP8	ATP2A2
Basal cell carcinoma	0.3937449837448492	1.0	0	0	2.0092425155716294	1.8727181607777093	WNT5A
Mitophagy	0.40331622723795235	1.0	0	0	1.9474196689386563	1.7683239372260873	BCL2L13
Non-small cell lung cancer	0.4080453899190131	1.0	0	0	1.9179133103183734	1.719173112704781	E2F2
Long-term potentiation	0.41273730576466583	1.0	0	0	1.8892877385225768	1.6719137576405416	CAMK2D
Retinol metabolism	0.41273730576466583	1.0	0	0	1.8892877385225768	1.6719137576405416	RDH10
MAPK signaling pathway	0.4130110864605964	1.0	0	0	1.2872774082814844	1.1383147513209178	MAPK7	PDGFC	NF1
Staphylococcus aureus infection	0.41739226626872045	1.0	0	0	1.8615040953090094	1.6264497633206847	CFH
Amphetamine addiction	0.41739226626872045	1.0	0	0	1.8615040953090094	1.6264497633206847	CAMK2D
Epithelial cell signaling in Helicobacter pylori infection	0.41739226626872045	1.0	0	0	1.8615040953090094	1.6264497633206847	TCIRG1
Axon guidance	0.4196863609169637	1.0	0	0	1.3986992097349462	1.214417240912185	CAMK2D	WNT5A
RIG-I-like receptor signaling pathway	0.4265924758832385	1.0	0	0	1.8083182640144664	1.540553545216875	CASP8
Adherens junction	0.4356483057117359	1.0	0	0	1.7580872011251756	1.4608298161333477	ACTN1
Inositol phosphate metabolism	0.4445620073521806	1.0	0	0	1.7105713308244954	1.3867015645779248	PLCD3
Metabolism of xenobiotics by cytochrome P450	0.4445620073521806	1.0	0	0	1.7105713308244954	1.3867015645779248	ALDH1A3
Gastric acid secretion	0.4489662541693597	1.0	0	0	1.6877637130801688	1.3515739271162042	CAMK2D
Pancreatic cancer	0.4489662541693597	1.0	0	0	1.6877637130801688	1.3515739271162042	E2F2
Synaptic vesicle cycle	0.46197185834929533	1.0	0	0	1.6228497241155466	1.2532478130793778	TCIRG1
Cardiac muscle contraction	0.46197185834929533	1.0	0	0	1.6228497241155466	1.2532478130793778	ATP2A2
Chemical carcinogenesis	0.4788393531592205	1.0	0	0	1.5436863229391786	1.1367553526541998	ALDH1A3
ErbB signaling pathway	0.49114417354742945	1.0	0	0	1.4892032762472076	1.0588496825163158	CAMK2D
Insulin secretion	0.49518128300875364	1.0	0	0	1.4718869590815424	1.0344883060908885	CAMK2D
TGF-beta signaling pathway	0.5110139225827285	1.0	0	0	1.4064697609001406	0.9442453493541876	THBS1
Protein digestion and absorption	0.5110139225827285	1.0	0	0	1.4064697609001406	0.9442453493541876	COL4A5
mRNA surveillance pathway	0.5148943652095792	1.0	0	0	1.3910140492418974	0.923346105794254	PABPN1
Fc gamma R-mediated phagocytosis	0.5148943652095792	1.0	0	0	1.3910140492418974	0.923346105794254	SPHK1
Human T-cell leukemia virus 1 infection	0.5181560984850038	1.0	0	0	1.156002543205595	0.7600470882519195	KAT2A	E2F2
Aldosterone synthesis and secretion	0.5412139411085454	1.0	0	0	1.291655902867476	0.7930000302159775	CAMK2D
Pancreatic secretion	0.5412139411085454	1.0	0	0	1.291655902867476	0.7930000302159775	ATP2A2
Choline metabolism in cancer	0.5448561884100122	1.0	0	0	1.2786088735455823	0.7764140053918046	PDGFC
Phosphatidylinositol signaling system	0.5448561884100122	1.0	0	0	1.2786088735455823	0.7764140053918046	PLCD3
Progesterone-mediated oocyte maturation	0.5448561884100122	1.0	0	0	1.2786088735455823	0.7764140053918046	CDC25A
Herpes simplex virus 1 infection	0.5470204863616058	1.0	0	0	1.0291242152927857	0.6208387620113934	ZNF175	CASP8	SRSF2	ZNF558
Inflammatory mediator regulation of TRP channels	0.5484697017864213	1.0	0	0	1.2658227848101264	0.7602825811437153	CAMK2D
Ras signaling pathway	0.5492354523655028	1.0	0	0	1.0912265386294193	0.6538935556858299	PDGFC	NF1
Chagas disease (American trypanosomiasis)	0.5591400822357411	1.0	0	0	1.2289541600098315	0.7144589441822848	CASP8
Toll-like receptor signaling pathway	0.5626408949910002	1.0	0	0	1.2171372930866602	0.6999923275127011	CASP8
TNF signaling pathway	0.5830731682166583	1.0	0	0	1.150747986191024	0.6207624828100745	CASP8
Cholinergic synapse	0.5896708797511603	1.0	0	0	1.1301989150090415	0.5969605884472958	CAMK2D
Leukocyte transendothelial migration	0.5896708797511603	1.0	0	0	1.1301989150090415	0.5969605884472958	ACTN1
Sphingolipid signaling pathway	0.6119563678130027	1.0	0	0	1.0637166258908626	0.5223851648064859	SPHK1
Platelet activation	0.6271341433866032	1.0	0	0	1.0208248264597795	0.47631157251625134	F2R
Oocyte meiosis	0.6300981501840043	1.0	0	0	1.0126582278481011	0.4677262559881627	CAMK2D
Osteoclast differentiation	0.6359561061213715	1.0	0	0	0.996710854181202	0.45113698151712445	ACP5
Dopaminergic synapse	0.6473968833781079	1.0	0	0	0.9662769349695621	0.4201331061558877	CAMK2D
FoxO signaling pathway	0.650200803228951	1.0	0	0	0.9589566551591867	0.4128059414617924	MDM2
Systemic lupus erythematosus	0.652982565960109	1.0	0	0	0.951746454744456	0.40563895349640233	ACTN1
Oxidative phosphorylation	0.652982565960109	1.0	0	0	0.951746454744456	0.40563895349640233	TCIRG1
Ubiquitin mediated proteolysis	0.6638915059734889	1.0	0	0	0.9239582370876835	0.37848705301145497	MDM2
Insulin signaling pathway	0.6638915059734889	1.0	0	0	0.9239582370876835	0.37848705301145497	HK2
Measles	0.6665650662237617	1.0	0	0	0.9172628875435699	0.3720578979881518	CASP8
Signaling pathways regulating pluripotency of stem cells	0.6692174932367576	1.0	0	0	0.9106638739641199	0.365764656852718	WNT5A
Parkinson disease	0.6770496279882162	1.0	0	0	0.8914244963451595	0.3476650945028468	PPIF
Apoptosis	0.6796191688178114	1.0	0	0	0.8851907586084801	0.3418807502455542	CASP8
Cell adhesion molecules (CAMs)	0.6846974616305675	1.0	0	0	0.8729812309035355	0.3306662593927728	CD58
Non-alcoholic fatty liver disease (NAFLD)	0.6946153172368363	1.0	0	0	0.8495454931611587	0.309571903010687	CASP8
Protein processing in endoplasmic reticulum	0.7312810358387684	1.0	0	0	0.7671653241273494	0.24009009525434571	P4HB
Tight junction	0.7418155637439124	1.0	0	0	0.7446016381236038	0.2223787290360145	ACTN1
Influenza A	0.7438726948356043	1.0	0	0	0.7402472425790213	0.21902832769398603	PABPN1
NOD-like receptor signaling pathway	0.7578236610210435	1.0	0	0	0.7111363959607452	0.1972013636604999	CASP8
Transcriptional misregulation in cancer	0.7728451003448069	1.0	0	0	0.6805498843065196	0.17536180626599854	MDM2
Human immunodeficiency virus 1 infection	0.8155566066841478	1.0	0	0	0.5970862192500597	0.12173659294295036	CASP8
Endocytosis	0.8573192821632574	1.0	0	0	0.5187798298402158	0.07986349440584817	MDM2
Neuroactive ligand-receptor interaction	0.933043626208778	1.0	0	0	0.3745037824882031	0.025954355539566286	F2R
Olfactory transduction	0.9715954681042015	1.0	0	0	0.28509522180408253	0.008215231562528846	CAMK2D
Dataset EV3b: Functional annotation of genes downregulated after induction by Dasatinib (Fig. S6) (KEGG_2019)
Term	P-value	Adjusted P-value	Old P-value	Old Adjusted P-value	Odds Ratio	Combined Score	Genes
Cell cycle	3.740100253042808E-12	1.1519508779371848E-9	0	0	6.3934902644580065	168.22493210786658	ANAPC7	CCNH	CDKN2A	PLK1	TTK	CDC25A	CDC25B	ANAPC11	ORC5	CCNB2	ORC6	CDC45	ESPL1	CHEK2	RAD21	CDK2	MDM2	E2F2	E2F3	E2F4	TP53	BUB1
Spliceosome	1.3234291517670446E-10	2.0380808937212486E-8	0	0	5.647438483259379	128.45451636754902	HNRNPA3	RBM8A	SF3B6	SRSF1	THOC1	THOC3	LSM5	MAGOHB	PRPF19	LSM4	EFTUD2	HNRNPK	LSM6	PHF5A	PRPF3	TRA2B	MAGOH	SRSF3	SNRPE	SRSF7	SNRPB
Pyrimidine metabolism	4.027508415315517E-9	4.134908639723931E-7	0	0	8.218745060850324	158.86931111010287	DTYMK	RRM1	RRM2	ENTPD5	CAD	TYMS	DCK	NME1	NME1-NME2	UCK2	NME6	TK1	DCTPP1
p53 signaling pathway	9.290859868597478E-9	7.153962098820059E-7	0	0	7.007007007007007	129.58923234156933	RRM2	APAF1	SIVA1	CDKN2A	RCHY1	THBS1	DDB2	CCNB2	CHEK2	CDK2	MDM2	CYCS	GTSE1	TP53
DNA replication	4.4113870846287223E-7	2.717414444131293E-5	0	0	9.00900900900901	131.83699530894089	POLD3	PRIM2	POLA2	RNASEH2A	RFC4	POLD1	POLD2	POLE3	POLE
Purine metabolism	3.0039188013991106E-6	1.5420116513848768E-4	0	0	4.190236748376283	53.28134445668464	RRM1	RRM2	ENTPD5	AK2	AK6	PFAS	DCK	NME1	APRT	NME1-NME2	ATIC	NME6	PPAT	IMPDH2	ADSS
Base excision repair	2.7832168633248584E-5	0.0012246154198629377	0	0	7.644007644007644	80.18042743995855	POLD3	NEIL3	PARP2	POLD1	POLD2	POLE3	POLE
Mismatch repair	2.9993367553391625E-5	0.0011547446508055775	0	0	9.400705052878966	97.90396505097871	POLD3	RFC4	EXO1	POLD1	POLD2	MLH1
Nucleotide excision repair	4.050317787526121E-5	0.0013861087539533837	0	0	6.133793367835921	62.037984256847984	POLD3	RFC4	CCNH	POLD1	POLD2	POLE3	POLE	DDB2
Cellular senescence	4.0947611055239956E-5	0.0012611864205013905	0	0	3.3783783783783785	34.13249016032536	CDKN2A	FOXM1	CDC25A	ZFP36L2	CCNB2	CHEK2	CDK2	MDM2	E2F2	MYBL2	E2F3	E2F4	TP53	CALM2	LIN52
RNA transport	5.8456785141416086E-5	0.0016367899839596503	0	0	3.276003276003276	31.931933799320486	EIF2B3	SEH1L	RBM8A	EIF1AX	THOC1	THOC3	MAGOHB	RANGAP1	THOC6	NUP85	MAGOH	EIF3J	NUP35	RAE1	NUP37
Homologous recombination	1.2087706398979931E-4	0.003102511309071516	0	0	6.152493957372006	55.500026985285395	POLD3	BRIP1	POLD1	POLD2	RAD54L	BRCA1	BRCA2
Proteasome	2.2170391526259967E-4	0.005252677376990823	0	0	5.605605605605605	47.166506081444425	PSMA3	PSMB2	PSMA1	PSMB3	PSMA2	PSME2	PSMA7
Progesterone-mediated oocyte maturation	4.2552396623155605E-4	0.009361527257094233	0	0	3.64000364000364	28.254397257870632	CCNB2	ANAPC7	PLK1	CDK2	KIF22	BUB1	CDC25A	CDC25B	ANAPC11	AURKA
Bladder cancer	8.749335269484613E-4	0.017965301753341736	0	0	5.273566249176005	37.13309238599459	CDKN2A	MDM2	E2F2	E2F3	THBS1	TP53
Small cell lung cancer	0.0011120263497282777	0.021406507232269344	0	0	3.4873583260680032	23.71951660901718	APAF1	CDK2	CKS2	E2F2	CYCS	E2F3	TP53	CKS1B	DDB2
Ubiquitin mediated proteolysis	0.0015465277267595484	0.028019443520114172	0	0	2.8934043532583678	18.725369477246197	ANAPC7	SMURF2	UBE2C	UBE2S	FBXO4	MDM2	BRCA1	PRPF19	RCHY1	ANAPC11	DDB2
One carbon pool by folate	0.0019950269354732948	0.03413712756254304	0	0	7.207207207207207	44.80791154768347	DHFR	ATIC	MTHFS	TYMS
Oocyte meiosis	0.00255892314526237	0.04148149098635842	0	0	2.8828828828828827	17.2055315470099	CCNB2	ANAPC7	ESPL1	PLK1	CDK2	FBXO5	CALM2	BUB1	ANAPC11	AURKA
Drug metabolism	0.003141369835630164	0.04837709546870453	0	0	3.003003003003003	17.306595557980224	NME1-NME2	ALDH1A3	UCK2	RRM1	RRM2	NME6	IMPDH2	TK1	NME1
Fanconi anemia pathway	0.003711609903714497	0.0544369452544793	0	0	4.0040040040040035	22.407565806505467	BRIP1	FANCD2	USP1	BRCA1	BRCA2	MLH1
Melanoma	0.003786884252320172	0.0530163795324824	0	0	3.5035035035035036	19.536277209737797	CDKN2A	PDGFC	MDM2	E2F2	E2F3	TP53	DDB2
Glutathione metabolism	0.004454368448431344	0.059649803570298	0	0	3.861003861003861	20.9029729363931	RRM1	RRM2	ODC1	SMS	TXNDC12	CHAC2
Glioma	0.0047533892446467	0.06100182863963265	0	0	3.3633633633633635	17.99028551653774	CDKN2A	MDM2	E2F2	E2F3	TP53	CALM2	DDB2
RNA degradation	0.006317433236193302	0.07783077746990147	0	0	3.193066484205725	16.171100927276306	EXOSC7	PNPT1	LSM6	EXOSC8	LSM5	ENO3	LSM4
RNA polymerase	0.010189135177882091	0.12070206287644938	0	0	4.649811101424005	21.326048497701198	POLR2B	TWISTNB	POLR3G	POLR2H
Regulation of actin cytoskeleton	0.016701158127869594	0.19051691494014203	0	0	2.020712301086133	8.269314903742822	PDGFC	ARPC1A	CFL1	F2R	PXN	GNA12	ARPC5L	PFN1	IQGAP3	PAK2	MYLK	PAK4
Pancreatic cancer	0.017824822645997572	0.19607304910597328	0	0	2.8828828828828827	11.609840035934942	CDKN2A	E2F2	E2F3	BRCA2	TP53	DDB2
Chronic myeloid leukemia	0.018914362076604584	0.20088356964117973	0	0	2.844950213371266	11.288289465888969	CDKN2A	MDM2	E2F2	E2F3	TP53	DDB2
MicroRNAs in cancer	0.020372228239925346	0.20915487659656687	0	0	1.8078278947844166	7.038927354991236	CDKN2A	TNC	HMGA2	KIF23	BRCA1	THBS1	CDC25A	CDC25B	HNRNPK	STMN1	MDM2	E2F2	E2F3	TP53	PAK4
Ribosome biogenesis in eukaryotes	0.022395113528810903	0.2225062892539922	0	0	2.497547052002498	9.487962690099277	TCOF1	DKC1	WDR75	NAT10	RIOK2	AK6	NOP10
Epstein-Barr virus infection	0.02502985172701393	0.24091232287250908	0	0	1.9721213751064497	7.272564577300089	IRAK1	APAF1	CDK2	TAP2	MDM2	CYCS	E2F2	E2F3	CD58	TP53	DDB2
Aminoacyl-tRNA biosynthesis	0.036183441023297465	0.337712116217443	0	0	2.73000273000273	9.061298648919506	VARS	NARS2	DARS2	HARS	FARSB
Non-small cell lung cancer	0.036183441023297465	0.32777940691692997	0	0	2.73000273000273	9.061298648919506	CDKN2A	E2F2	E2F3	TP53	DDB2
Fatty acid elongation	0.03794614561461363	0.3339260814085999	0	0	4.0040040040040035	13.099448829352832	THEM4	HADH	HACD2
mRNA surveillance pathway	0.04097670627340607	0.3505784870058075	0	0	2.376002376002376	7.590737186583548	NUDT21	RBM8A	MAGOH	CSTF2	CSTF1	MAGOHB
Prostate cancer	0.05304128522548019	0.44153286079588916	0	0	2.2290331568682085	6.545967572356591	PDGFC	CDK2	MDM2	E2F2	E2F3	TP53
Human immunodeficiency virus 1 infection	0.0721987674210155	0.5851900096229677	0	0	1.6998130205677378	4.467673474350107	CCNB2	IRAK1	CFL1	PXN	TAP2	CYCS	CALM2	PAK2	APOBEC3B	PAK4
Alanine, aspartate and glutamate metabolism	0.07231300691075791	0.5710873366285497	0	0	3.088803088803089	8.113517417918064	PPAT	CAD	ADSS
Systemic lupus erythematosus	0.07747305935328151	0.5965425570202677	0	0	1.8966334755808438	4.851256565775415	H3F3B	HIST2H2AB	H2AFV	HIST1H2BH	HIST1H2BB	HIST1H3B	SNRPB
Hepatitis B	0.08475727689158787	0.6367132020148552	0	0	1.7686398054496215	4.3649387911435555	IRAK1	APAF1	CDK2	CYCS	E2F2	E2F3	TP53	DDB2
Human T-cell leukemia virus 1 infection	0.0852556541025487	0.6252081300853571	0	0	1.645481097535892	4.051340394478215	CCNB2	ANAPC7	ESPL1	CDKN2A	CHEK2	CDK2	E2F2	E2F3	TP53	ANAPC11
Human cytomegalovirus infection	0.09751920991041801	0.6985096895909011	0	0	1.6016016016016017	3.728057490551225	CDKN2A	PXN	GNA12	TAP2	MDM2	CYCS	E2F2	E2F3	TP53	CALM2
Shigellosis	0.10625515993487165	0.7437861195441016	0	0	2.217602217602218	4.971668819434842	RIPK2	ARPC1A	ARPC5L	PFN1
Alcoholism	0.128935984519332	0.8824951829323168	0	0	1.6016016016016017	3.2807835704928494	H3F3B	ADORA2B	HIST2H2AB	H2AFV	HIST1H2BH	HIST1H2BB	HIST1H3B	CALM2
Neomycin, kanamycin and gentamicin biosynthesis	0.13127217095759203	0.8789527968464858	0	0	7.207207207207207	14.634107893292931	HKDC1
Amino sugar and nucleotide sugar metabolism	0.14788508042825665	0.9691192504660223	0	0	2.2522522522522523	4.3047743027712	HKDC1	GNPNAT1	NANS
Glycosylphosphatidylinositol (GPI)-anchor biosynthesis	0.15202424204458193	0.9754888864527341	0	0	2.8828828828828827	5.430530547653115	DPM2	PIGX
Arginine and proline metabolism	0.15449132765800702	0.9710883452789013	0	0	2.2062879205736348	4.120501524287176	ODC1	SMS	L3HYPDH
N-Glycan biosynthesis	0.16118813397637763	0.9929189052944862	0	0	2.162162162162162	3.9463417560808147	DPM2	ALG6	DOLPP1
Amyotrophic lateral sclerosis (ALS)	0.1679709584353448	1.0	0	0	2.1197668256491786	3.7815880889841806	APAF1	CYCS	TP53
Huntington disease	0.16934057579646197	1.0	0	0	1.493721700975587	2.6526157502270977	APAF1	POLR2B	TFAM	CYCS	CYC1	POLR2H	TP53	DNAL1
Biosynthesis of unsaturated fatty acids	0.17173498906665113	0.9980071062741236	0	0	2.669336002669336	4.70284351445398	FADS2	HACD2
Measles	0.1857169008788351	1.0	0	0	1.5667841754798275	2.6377309879070925	IRAK1	APAF1	CDK2	CYCS	RCHY1	TP53
Focal adhesion	0.18972152662550604	1.0	0	0	1.4486848657702929	2.408000986953808	VASP	PDGFC	PXN	TNC	PAK2	THBS1	MYLK	PAK4
Legionellosis	0.19587272121625332	1.0	0	0	1.9656019656019654	3.204501645682302	APAF1	CYCS	CXCL1
Pathogenic Escherichia coli infection	0.19587272121625332	1.0	0	0	1.9656019656019654	3.204501645682302	TUBA1C	ARPC1A	ARPC5L
Viral carcinogenesis	0.196736725771575	1.0	0	0	1.434270090986509	2.3319637652450917	HNRNPK	CDKN2A	PXN	CDK2	MDM2	HIST1H2BH	HIST1H2BB	TP53
Sulfur relay system	0.20162582074229954	1.0	0	0	4.504504504504505	7.213250774358026	CTU2
beta-Alanine metabolism	0.21221214798605542	1.0	0	0	2.3249055507120024	3.603996063068185	ALDH1A3	SMS
Colorectal cancer	0.21634133552350063	1.0	0	0	1.6760946993505133	2.5659297909692858	CYCS	MLH1	TP53	DDB2
Salmonella infection	0.21634133552350063	1.0	0	0	1.6760946993505133	2.5659297909692858	ARPC1A	ARPC5L	CXCL1	PFN1
Endometrial cancer	0.2174851131904595	1.0	0	0	1.863932898415657	2.8436623968261077	MLH1	TP53	DDB2
Breast cancer	0.22472210649618643	1.0	0	0	1.4708586137157564	2.1958311783188806	E2F2	E2F3	BRCA1	BRCA2	TP53	DDB2
Gastric cancer	0.2337355498687907	1.0	0	0	1.4511155450752764	2.109290667828535	CDK2	E2F2	E2F3	MLH1	TP53	DDB2
Fc gamma R-mediated phagocytosis	0.24612286126518507	1.0	0	0	1.5840015840015842	2.2206505204460614	VASP	ARPC1A	CFL1	ARPC5L
Hepatitis C	0.2614095663335601	1.0	0	0	1.3949433304272014	1.8715492686023194	APAF1	CDK2	CYCS	E2F2	E2F3	TP53
Ubiquinone and other terpenoid-quinone biosynthesis	0.2662913330829127	1.0	0	0	3.276003276003276	4.334690687571738	VKORC1L1
Primary immunodeficiency	0.2741953838069272	1.0	0	0	1.9478938397857317	2.520407785979434	RFXAP	TAP2
Thyroid cancer	0.2741953838069272	1.0	0	0	1.9478938397857317	2.520407785979434	TP53	DDB2
Glycolysis / Gluconeogenesis	0.29225371240327763	1.0	0	0	1.589825119236884	1.9556963050500775	ALDH1A3	HKDC1	ENO3
FoxO signaling pathway	0.30447802496141896	1.0	0	0	1.365001365001365	1.623200057399373	CCNB2	PRMT1	PLK1	CDK2	MDM2
Vascular smooth muscle contraction	0.30447802496141896	1.0	0	0	1.365001365001365	1.623200057399373	EDN1	ADORA2B	GNA12	CALM2	MYLK
Pathways in cancer	0.3046611111742907	1.0	0	0	1.1558728539860614	1.3738187269991955	EDN1	APAF1	CDKN2A	F2R	BRCA2	MLH1	DDB2	CKS1B	CDK2	GNA12	CKS2	MDM2	E2F2	CYCS	E2F3	TP53	CALM2
Hepatocellular carcinoma	0.3238480221108482	1.0	0	0	1.287001287001287	1.451069421873256	CDKN2A	E2F2	E2F3	TP53	SMARCA4	DDB2
Bacterial invasion of epithelial cells	0.3380006456960305	1.0	0	0	1.460920379839299	1.584671253700011	ARPC1A	PXN	ARPC5L
Thiamine metabolism	0.34445195896819725	1.0	0	0	2.4024024024024024	2.560482041378522	AK2
Rap1 signaling pathway	0.3473488168525349	1.0	0	0	1.2245254963701564	1.2948448135085864	VASP	ADORA2B	PDGFC	F2R	PFN1	CALM2	THBS1
Pertussis	0.3532393879598927	1.0	0	0	1.422475106685633	1.480240823655334	IRAK1	CFL1	CALM2
Antigen processing and presentation	0.36084382984896063	1.0	0	0	1.404001404001404	1.4311126971512786	RFXAP	TAP2	PSME2
Apoptosis	0.36481524407405536	1.0	0	0	1.26000126000126	1.2705402055960802	TUBA1C	APAF1	PARP2	CYCS	TP53
Cysteine and methionine metabolism	0.3763045770119643	1.0	0	0	1.5334483419589802	1.498725579079527	APIP	SMS
Tuberculosis	0.37814904966196533	1.0	0	0	1.207911822436962	1.1746542048108346	IRAK1	APAF1	RIPK2	RFXAP	CYCS	CALM2
Phenylalanine metabolism	0.38035743777702197	1.0	0	0	2.1197668256491786	2.0490595498545043	ALDH1A3
Kaposi sarcoma-associated herpesvirus infection	0.4128511355059567	1.0	0	0	1.1624527753560012	1.028385001702352	CYCS	E2F2	CXCL1	E2F3	TP53	CALM2
Transcriptional misregulation in cancer	0.4128511355059567	1.0	0	0	1.1624527753560012	1.028385001702352	H3F3B	MDM2	HMGA2	HIST1H3B	TP53	DDB2
Steroid biosynthesis	0.4142996576461723	1.0	0	0	1.8966334755808438	1.6712484708239657	MSMO1
Ribosome	0.41988367140380084	1.0	0	0	1.177648236471766	1.0219367354612021	MRPL3	MRPS16	MRPS14	MRPL13	MRPL11
ErbB signaling pathway	0.4209863022637707	1.0	0	0	1.2718600953895072	1.1003560979582034	ABL2	PAK2	PAK4
Neurotrophin signaling pathway	0.42127336270177645	1.0	0	0	1.2112953289423878	1.0471325168400822	IRAK1	RIPK2	TP53	CALM2
TGF-beta signaling pathway	0.4576140696561356	1.0	0	0	1.2012012012012012	0.9390139252408964	SMURF2	E2F4	THBS1
Histidine metabolism	0.47671713977536967	1.0	0	0	1.5667841754798275	1.1607237953174439	ALDH1A3
Protein export	0.47671713977536967	1.0	0	0	1.5667841754798275	1.1607237953174439	SRP9
Lysine degradation	0.4901631982535875	1.0	0	0	1.2215605435944419	0.8709932944491955	SUV39H2	HADH
Viral myocarditis	0.4901631982535875	1.0	0	0	1.2215605435944419	0.8709932944491955	ABL2	CYCS
alpha-Linolenic acid metabolism	0.5053895305255569	1.0	0	0	1.4414414414414414	0.983676828060639	FADS2
Tight junction	0.5110356968301097	1.0	0	0	1.0598834128245893	0.7115165176554479	VASP	ACTR3	TUBA1C	MPDZ	YBX3
Alzheimer disease	0.5162301471610535	1.0	0	0	1.05368526421158	0.6966994271204954	PSENEN	APAF1	CYCS	CYC1	CALM2
Folate biosynthesis	0.5191321166932155	1.0	0	0	1.386001386001386	0.9086581678567417	DHFR
Basal cell carcinoma	0.5251445414087447	1.0	0	0	1.144001144001144	0.7368302443177321	TP53	DDB2
Cytosolic DNA-sensing pathway	0.5251445414087447	1.0	0	0	1.144001144001144	0.7368302443177321	POLR3G	POLR2H
HIF-1 signaling pathway	0.5276403031087173	1.0	0	0	1.081081081081081	0.6911788881517452	EDN1	HKDC1	ENO3
Central carbon metabolism in cancer	0.5420182050809187	1.0	0	0	1.108801108801109	0.6790915474942724	HKDC1	TP53
Butanoate metabolism	0.545484346006379	1.0	0	0	1.287001287001287	0.7800272467409125	HADH
Phototransduction	0.545484346006379	1.0	0	0	1.287001287001287	0.7800272467409125	CALM2
Glyoxylate and dicarboxylate metabolism	0.5703948908656951	1.0	0	0	1.2012012012012012	0.6743860264624549	HYI
Renal cell carcinoma	0.5744987550974793	1.0	0	0	1.0445227836532185	0.5789344286489886	PAK2	PAK4
Renin secretion	0.5744987550974793	1.0	0	0	1.0445227836532185	0.5789344286489886	EDN1	CALM2
MAPK signaling pathway	0.5761852448440024	1.0	0	0	0.9772484348755535	0.5387825335002506	IRAK1	STMN1	PDGFC	GNA12	TP53	PAK2	DUSP7	CDC25B
Circadian rhythm	0.5823343075319233	1.0	0	0	1.1624527753560012	0.6285505197268196	CRY1
Galactose metabolism	0.5823343075319233	1.0	0	0	1.1624527753560012	0.6285505197268196	HKDC1
Fructose and mannose metabolism	0.6052286074028693	1.0	0	0	1.092001092001092	0.5483472878491978	HKDC1
SNARE interactions in vesicular transport	0.6162015836933055	1.0	0	0	1.0598834128245893	0.5131755407807401	YKT6
Gastric acid secretion	0.6200095002442018	1.0	0	0	0.9609609609609611	0.45935901798042184	CALM2	MYLK
Cushing syndrome	0.6272657220304417	1.0	0	0	0.9299622202848009	0.4337204571090484	CDKN2A	CDK2	E2F2	E2F3
Starch and sucrose metabolism	0.6372425615019203	1.0	0	0	1.0010010010010009	0.4510559645684628	HKDC1
Tyrosine metabolism	0.6372425615019203	1.0	0	0	1.0010010010010009	0.4510559645684628	ALDH1A3
PI3K-Akt signaling pathway	0.6518466647245066	1.0	0	0	0.9161704076958315	0.3920713893878048	PDGFC	F2R	CDK2	TNC	MDM2	THEM4	BRCA1	TP53	THBS1
Necroptosis	0.6615213424266468	1.0	0	0	0.8897786675564453	0.3676681412648832	PARP2	CHMP1A	HIST2H2AB	H2AFV
Pyruvate metabolism	0.666664631843341	1.0	0	0	0.9240009240009239	0.3746529548143321	ME2
ECM-receptor interaction	0.6682543526356547	1.0	0	0	0.8789277081960009	0.35428381498603706	TNC	THBS1
Platelet activation	0.672788599917258	1.0	0	0	0.8718395815170008	0.34553105030870557	VASP	F2R	MYLK
Ferroptosis	0.6759327237362514	1.0	0	0	0.9009009009009009	0.35284840449724875	TP53
cGMP-PKG signaling pathway	0.6801124889249293	1.0	0	0	0.8683382177358081	0.3347418383619417	VASP	GNA12	CALM2	MYLK
Tryptophan metabolism	0.6937043118202817	1.0	0	0	0.8580008580008579	0.3137790415493602	HADH
Gap junction	0.7055624390141478	1.0	0	0	0.819000819000819	0.2856347325111918	TUBA1C	PDGFC
Carbohydrate digestion and absorption	0.7105029744066678	1.0	0	0	0.819000819000819	0.2799198567540683	HKDC1
Fatty acid degradation	0.7105029744066678	1.0	0	0	0.819000819000819	0.2799198567540683	HADH
ABC transporters	0.7185541903761582	1.0	0	0	0.8008008008008008	0.26467599981387835	TAP2
Basal transcription factors	0.7185541903761582	1.0	0	0	0.8008008008008008	0.26467599981387835	CCNH
Type II diabetes mellitus	0.7263818843240587	1.0	0	0	0.7833920877399138	0.2504343055129117	HKDC1
GnRH signaling pathway	0.7339236967577805	1.0	0	0	0.7749685169040008	0.23973667433283102	LHB	CALM2
IL-17 signaling pathway	0.7339236967577805	1.0	0	0	0.7749685169040008	0.23973667433283102	SRSF1	CXCL1
Hedgehog signaling pathway	0.7339922509872188	1.0	0	0	0.7667241709794901	0.23711466947400503	SMURF2
Apelin signaling pathway	0.7364618707661768	1.0	0	0	0.789110278161373	0.24138711009935557	TFAM	CALM2	MYLK
Insulin signaling pathway	0.7364618707661768	1.0	0	0	0.789110278161373	0.24138711009935557	PTPN1	HKDC1	CALM2
Notch signaling pathway	0.7413913135512853	1.0	0	0	0.7507507507507507	0.22464467313244627	PSENEN
Valine, leucine and isoleucine degradation	0.7413913135512853	1.0	0	0	0.7507507507507507	0.22464467313244627	HADH
Fluid shear stress and atherosclerosis	0.7453342051989967	1.0	0	0	0.7777561734396267	0.2286000883607586	EDN1	TP53	CALM2
Malaria	0.7485849286442612	1.0	0	0	0.7354293068578782	0.21295871773233363	THBS1
Ovarian steroidogenesis	0.7485849286442612	1.0	0	0	0.7354293068578782	0.21295871773233363	LHB
Parkinson disease	0.7581942189297507	1.0	0	0	0.7613247049866768	0.21074663163983448	APAF1	CYCS	CYC1
Calcium signaling pathway	0.7694541498369419	1.0	0	0	0.7667241709794901	0.20093840278771083	ADORA2B	F2R	CALM2	MYLK
Thermogenesis	0.7716453564288541	1.0	0	0	0.78000078000078	0.20219977174850706	SLC25A29	COA1	CYC1	COA7	SMARCA4
Melanogenesis	0.7744525654970821	1.0	0	0	0.7135848720007136	0.18239148430942012	EDN1	CALM2
T cell receptor signaling pathway	0.7744525654970821	1.0	0	0	0.7135848720007136	0.18239148430942012	PAK2	PAK4
Ras signaling pathway	0.7748512361223399	1.0	0	0	0.7766387076731904	0.19810828009065645	PDGFC	ABL2	CALM2	PAK2	PAK4
Phospholipase D signaling pathway	0.7823380750432868	1.0	0	0	0.7304601899196494	0.17930482895063202	F2R	PDGFC	GNA12
Glucagon signaling pathway	0.7837042947924843	1.0	0	0	0.6997288550686608	0.17054036895981828	PRMT1	CALM2
Regulation of lipolysis in adipocytes	0.7877403293441732	1.0	0	0	0.6552006552006552	0.15632221111924294	ABHD5
C-type lectin receptor signaling pathway	0.7882040557041656	1.0	0	0	0.693000693000693	0.16493296514743291	MDM2	CALM2
Phagosome	0.7973037679030508	1.0	0	0	0.7112375533428165	0.1611091989021119	TUBA1C	TAP2	THBS1
VEGF signaling pathway	0.8103996191398383	1.0	0	0	0.6107802717972209	0.12840299038840897	PXN
Endocytosis	0.810670785689375	1.0	0	0	0.738443361394181	0.15499427229788515	SMURF2	ARPC1A	CHMP1A	ARPC5L	MDM2
Proteoglycans in cancer	0.8123196054617455	1.0	0	0	0.7171350454932545	0.14906470420962897	PXN	MDM2	TP53	THBS1
TNF signaling pathway	0.8135069705485252	1.0	0	0	0.6552006552006552	0.1352339287594209	EDN1	CXCL1
Long-term depression	0.8156765520434497	1.0	0	0	0.6006006006006006	0.12236479573450673	GNA12
Steroid hormone biosynthesis	0.8156765520434497	1.0	0	0	0.6006006006006006	0.12236479573450673	DHRS11
Wnt signaling pathway	0.8181326662769218	1.0	0	0	0.6842285323297982	0.1373457213938612	RUVBL1	CACYBP	TP53
Leukocyte transendothelial migration	0.8213219877017942	1.0	0	0	0.6435006435006435	0.12666670319627385	VASP	PXN
Toxoplasmosis	0.8251183714905725	1.0	0	0	0.6378059475404608	0.1226044310580746	IRAK1	CYCS
Thyroid hormone signaling pathway	0.8360762303035965	1.0	0	0	0.6213109661385523	0.11123671045717054	MDM2	TP53
Mitophagy	0.8399417020114862	1.0	0	0	0.5544005544005545	0.09670009254082429	TP53
Sphingolipid signaling pathway	0.8464100337826671	1.0	0	0	0.6056476644711939	0.10099257372410173	GNA12	TP53
Long-term potentiation	0.8487299665909459	1.0	0	0	0.5378512841199408	0.08821525013594374	CALM2
Retinol metabolism	0.8487299665909459	1.0	0	0	0.5378512841199408	0.08821525013594374	RDH11
Amphetamine addiction	0.8529417720901196	1.0	0	0	0.5299417064122947	0.08429464563718984	CALM2
Epithelial cell signaling in Helicobacter pylori infection	0.8529417720901196	1.0	0	0	0.5299417064122947	0.08429464563718984	CXCL1
Prolactin signaling pathway	0.8610174349583574	1.0	0	0	0.5148005148005148	0.0770350193555487	LHB
Adherens junction	0.8686503735269429	1.0	0	0	0.5005005005005004	0.07047776107795431	PTPN1
Leishmaniasis	0.875864817359989	1.0	0	0	0.48697345994643293	0.06454517557156578	IRAK1
Metabolism of xenobiotics by cytochrome P450	0.875864817359989	1.0	0	0	0.48697345994643293	0.06454517557156578	ALDH1A3
PPAR signaling pathway	0.875864817359989	1.0	0	0	0.48697345994643293	0.06454517557156578	FADS2
Herpes simplex virus 1 infection	0.87965519445647	1.0	0	0	0.7324397568300007	0.09391728761037042	EIF2B3	APAF1	IRAK1	ZNF749	SRSF1	TAP2	SRSF3	CYCS	SRSF7	TP53
Axon guidance	0.8818796497130608	1.0	0	0	0.5972823652381664	0.07507820448451664	CFL1	PAK2	PAK4
Cardiac muscle contraction	0.8891285925146021	1.0	0	0	0.46200046200046196	0.0542912476003477	CYC1
Complement and coagulation cascades	0.8922172687195422	1.0	0	0	0.4561523548865321	0.052022169581005605	F2R
Human papillomavirus infection	0.898747715039696	1.0	0	0	0.6552006552006552	0.06994457810055514	PXN	CDK2	TNC	MDM2	TP53	THBS1
Chemical carcinogenesis	0.9009773937809497	1.0	0	0	0.43946385409800043	0.0458251425320994	ALDH1A3
Peroxisome	0.9037365310965552	1.0	0	0	0.43416910886790405	0.04394547225494191	PXMP2
Hypertrophic cardiomyopathy (HCM)	0.909026695949597	1.0	0	0	0.4239533651298357	0.040437018231901996	EDN1
Salivary secretion	0.9210168701927107	1.0	0	0	0.4004004004004004	0.03294371396943342	CALM2
Non-alcoholic fatty liver disease (NAFLD)	0.9214522666771594	1.0	0	0	0.48370518169175886	0.03956916515127427	CYCS	CYC1
Rheumatoid arthritis	0.9232185043779835	1.0	0	0	0.39600039600039605	0.03163621015431784	CXCL1
Oxytocin signaling pathway	0.9283368728753142	1.0	0	0	0.4710592945887064	0.035028252960749504	CALM2	MYLK
NF-kappa B signaling pathway	0.931429181352652	1.0	0	0	0.3793266951161688	0.026945516658321213	IRAK1
Amoebiasis	0.9333410464383617	1.0	0	0	0.37537537537537535	0.025895122927926666	CXCL1
Circadian entrainment	0.9351996971948913	1.0	0	0	0.3715055261447014	0.02488908428004196	CALM2
cAMP signaling pathway	0.9361737081266809	1.0	0	0	0.5099439061703213	0.03363295977460216	EDN1	F2R	CALM2
Aldosterone synthesis and secretion	0.9370066120629971	1.0	0	0	0.3677146534289391	0.02392533191317503	CALM2
Choline metabolism in cancer	0.938763228689434	1.0	0	0	0.364000364000364	0.023001905247102484	PDGFC
Phosphatidylinositol signaling system	0.938763228689434	1.0	0	0	0.364000364000364	0.023001905247102484	CALM2
AGE-RAGE signaling pathway in diabetic complications	0.9404709446510702	1.0	0	0	0.36036036036036034	0.022116945668906936	EDN1
Inflammatory mediator regulation of TRP channels	0.9404709446510702	1.0	0	0	0.36036036036036034	0.022116945668906936	CALM2
Longevity regulating pathway	0.9437450726571617	1.0	0	0	0.35329447094152977	0.02045546704047209	TP53
Chagas disease (American trypanosomiasis)	0.9453140903997527	1.0	0	0	0.3498644275343304	0.019675688242085675	IRAK1
Toll-like receptor signaling pathway	0.9468394211457805	1.0	0	0	0.3465003465003465	0.01892784685305638	IRAK1
Parathyroid hormone synthesis, secretion and action	0.9497638447799944	1.0	0	0	0.3399626041135475	0.01752232185344056	GNA12
Insulin resistance	0.9525276589118723	1.0	0	0	0.333667000333667	0.016228272998062974	PTPN1
Influenza A	0.9528388330529204	1.0	0	0	0.42147410568463195	0.020361205415518644	CYCS	RAE1
NOD-like receptor signaling pathway	0.9600114172343457	1.0	0	0	0.40489928130377567	0.016523980823375767	RIPK2	CXCL1
Lysosome	0.9689511635974551	1.0	0	0	0.2929759027320003	0.00924077261427302	AP4B1
Chemokine signaling pathway	0.9699415974182063	1.0	0	0	0.3793266951161688	0.011576830021638293	PXN	CXCL1
Relaxin signaling pathway	0.9745347491720487	1.0	0	0	0.27720027720027723	0.007150409482305744	EDN1
Dopaminergic synapse	0.9752459674133698	1.0	0	0	0.2750842445498934	0.0068951421580276335	CALM2
Oxidative phosphorylation	0.9766094632351626	1.0	0	0	0.270947639368692	0.00641290724671502	CYC1
Estrogen signaling pathway	0.979115619718691	1.0	0	0	0.26303675938712434	0.005551533796293536	CALM2
Adrenergic signaling in cardiomyocytes	0.9833522142499737	1.0	0	0	0.24852438645542094	0.0041722069135856285	CALM2
Cell adhesion molecules (CAMs)	0.9833522142499737	1.0	0	0	0.24852438645542094	0.0041722069135856285	CD58
Neuroactive ligand-receptor interaction	0.9854060239525215	1.0	0	0	0.42646196492350336	0.006269637266652047	EDN1	ADORA2B	LHB	F2R
mTOR signaling pathway	0.9863488428865891	1.0	0	0	0.23707918444760548	0.0032586986532802706	SEH1L
Hippo signaling pathway	0.9891198079897755	1.0	0	0	0.22522522522522523	0.0024639221082610936	LATS2
Protein processing in endoplasmic reticulum	0.9905586114803501	1.0	0	0	0.2184002184002184	0.0020717970984194625	TXNDC5
Cytokine-cytokine receptor interaction	0.9997571946914292	1.0	0	0	0.12257155114297971	2.9764636949448875E-5	CXCL1
Olfactory transduction	0.9999931864903696	1.0	0	0	0.08116224332440548	5.530016104577572E-7	CALM2
Dataset EV3c: Functional annotation of genes upregulated after induction by Dasatinib (Fig. S6) (KEGG_2019)
Term	P-value	Adjusted P-value	Old P-value	Old Adjusted P-value	Odds Ratio	Combined Score	Genes
Lysosome	4.733568630617403E-21	1.45793913823016E-18	0	0	14.19068736141907	664.1185996271762	CTSA	ARSA	MANBA	ATP6AP1	FUCA1	HEXB	HEXA	GBA	GNS	LITAF	IGF2R	SGSH	SUMF1	GALNS	GNPTG	CTSL	GLB1	SMPD1	NEU1	ACP5	TPP1	CTSF	CD68	CTSD
Other glycan degradation	4.4823074427340314E-11	6.9027534618104085E-9	0	0	32.32323232323232	770.2076138964293	MANBA	GLB1	MAN2B2	FUCA1	HEXB	GBA	HEXA	NEU1
Glycosaminoglycan degradation	1.493884005626519E-7	1.533720912443226E-5	0	0	22.966507177033492	360.95807557675954	GALNS	GLB1	HEXB	HEXA	GNS	SGSH
Insulin signaling pathway	1.1919232351012104E-4	0.00917780891027932	0	0	4.777704047777041	43.16546773691153	SHC4	SOCS1	PPP1R3D	PIK3R3	IRS2	CBL	FOXO1	HK2	RHOQ
ECM-receptor interaction	1.3583958304002808E-4	0.00836771831526573	0	0	6.208425720620843	55.28004552930807	LAMA5	LAMA1	ITGA1	COL6A1	COL4A5	AGRN	HSPG2
Type II diabetes mellitus	4.097137807688494E-4	0.021031974079467605	0	0	7.905138339920948	61.66048804532734	SOCS1	PIK3R3	IRS2	CACNA1C	HK2
Sphingolipid metabolism	4.533935150710272E-4	0.019949314663125196	0	0	7.7369439071566735	59.564797855939254	ARSA	GLB1	SMPD1	GBA	NEU1
FoxO signaling pathway	4.888238888370958E-4	0.018819719720228188	0	0	4.40771349862259	33.60224034770155	SMAD2	BCL2L11	BCL6	CAT	PIK3R3	IRS2	FBXO32	FOXO1
Central carbon metabolism in cancer	0.00199775782691443	0.06836771229884937	0	0	5.594405594405595	34.77331364393043	G6PD	IDH1	PIK3R3	HIF1A	HK2
Human papillomavirus infection	0.006199060838272878	0.19093107381880464	0	0	2.4242424242424243	12.323290851158593	NOTCH3	WNT6	LAMA5	ATP6AP1	LAMA1	ITGA1	COL6A1	PIK3R3	COL4A5	HLA-A	FOXO1
Pathways in cancer	0.006859916056927659	0.19207764959397447	0	0	2.058319039451115	10.254669105836042	SMAD2	NOTCH3	LAMA5	LAMA1	PIK3R3	CBL	HIF1A	FOXO1	AR	WNT6	BMP2	FRAT2	BCL2L11	HMOX1	COL4A5
Longevity regulating pathway	0.013391629878593948	0.34371850021724465	0	0	3.5650623885918002	15.376561151933661	SESN3	CAT	PIK3R3	IRS2	FOXO1
Focal adhesion	0.020463552990661278	0.48482879393259026	0	0	2.5582457743261764	9.949298911481904	SHC4	LAMA5	LAMA1	ITGA1	COL6A1	PIK3R3	COL4A5
Proteoglycans in cancer	0.021477277000405175	0.47250009400891385	0	0	2.532790592492085	9.727840255132365	SMAD2	WNT6	CTSL	PIK3R3	CBL	HSPG2	HIF1A
Thyroid hormone signaling pathway	0.022127998274395332	0.45436156456758414	0	0	3.1347962382445145	11.946431291669578	NOTCH3	DIO2	PIK3R3	HIF1A	FOXO1
Cellular senescence	0.02347069983326714	0.4518109717903925	0	0	2.727272727272727	10.232733958251648	SMAD2	MAPKAPK2	PIK3R3	HLA-A	SQSTM1	FOXO1
Glycosphingolipid biosynthesis	0.023864159379367995	0.4323624169909025	0	0	4.848484848484849	18.11092146976627	GLB1	HEXB	HEXA
Amino sugar and nucleotide sugar metabolism	0.028232176778610108	0.48308391376732845	0	0	4.545454545454546	16.214967868132454	HEXB	HEXA	HK2
Hepatocellular carcinoma	0.02890295086670174	0.46853204562863876	0	0	2.5974025974025974	9.204705410290853	SHC4	SMAD2	WNT6	FRAT2	PIK3R3	HMOX1
Osteoclast differentiation	0.031119394818094354	0.4792386801986531	0	0	2.863278453829635	9.93535870173334	SOCS1	PIK3R3	ACP5	SQSTM1	SIRPB1
N-Glycan biosynthesis	0.03136371662826905	0.4600011772146127	0	0	4.363636363636363	15.107361057120961	MGAT5B	MGAT4B	ALG13
Autophagy	0.03203490445161706	0.4484886623226388	0	0	2.840909090909091	9.775367063978186	CTSL	PIK3R3	IRS2	HIF1A	CTSD
Morphine addiction	0.03688682487703654	0.4939626983533589	0	0	3.196803196803197	10.549133557948528	GABRB3	PDE4B	PDE7B	PDE8A
Renin-angiotensin system	0.039420584112818235	0.5058974961145007	0	0	6.324110671936759	20.4488041719562	CTSA	MME
Small cell lung cancer	0.03946299829968473	0.4861841390521158	0	0	3.128054740957967	10.11109848839269	LAMA5	LAMA1	COL4A5	PIK3R3
Glutathione metabolism	0.04179853712259476	0.4951519012984302	0	0	3.896103896103896	12.36971663817253	G6PD	IDH1	GSR
Fluid shear stress and atherosclerosis	0.04322007746860969	0.49302903186414015	0	0	2.6160889470241986	8.218312977056836	MAPK7	CTSL	PIK3R3	HMOX1	SQSTM1
Signaling pathways regulating pluripotency of stem cells	0.04322007746860969	0.4754208521547066	0	0	2.6160889470241986	8.218312977056836	SMAD2	WNT6	ZFHX3	PIK3R3	JARID2
Amoebiasis	0.04351518166581347	0.46216123976105333	0	0	3.0303030303030303	9.498925448373814	LAMA5	LAMA1	COL4A5	PIK3R3
Choline metabolism in cancer	0.047792719344553536	0.490671918604083	0	0	2.9384756657483933	8.935557659660837	SLC22A4	CHKB	PIK3R3	HIF1A
Apoptosis	0.04780143527278622	0.474930389161876	0	0	2.542911633820725	7.732230421635576	BCL2L11	CTSL	PIK3R3	CTSF	CTSD
AGE-RAGE signaling pathway in diabetic complications	0.04926853755059455	0.47420967392447255	0	0	2.909090909090909	8.757729702450096	SMAD2	COL4A5	PIK3R3	FOXO1
HIF-1 signaling pathway	0.04926853755059455	0.4598396838055491	0	0	2.909090909090909	8.757729702450096	PIK3R3	HMOX1	HIF1A	HK2
Folate biosynthesis	0.04930296345054753	0.4466268453755482	0	0	5.594405594405595	16.83788021919601	MOCOS	AKR1C3
Breast cancer	0.05265986767627985	0.46340683555126266	0	0	2.473716759431045	7.282378819321966	SHC4	NOTCH3	WNT6	FRAT2	PIK3R3
Gastric cancer	0.0551932063959045	0.4722085436094052	0	0	2.4405125076266017	7.069958281418172	SHC4	SMAD2	WNT6	FRAT2	PIK3R3
Cortisol synthesis and secretion	0.06027923704272195	0.5017839191664422	0	0	3.3566433566433567	9.428030977990801	CACNA1C	PDE8A	PBX1
Insulin resistance	0.061967561240795326	0.5022633911096042	0	0	2.6936026936026933	7.491297607139611	PPP1R3D	PIK3R3	IRS2	FOXO1
Pentose phosphate pathway	0.06368833553967887	0.5029745473390024	0	0	4.848484848484849	13.35153381196781	G6PD	TKT
Neomycin, kanamycin and gentamicin biosynthesis	0.06689143105573456	0.515064019129156	0	0	14.545454545454547	39.340864086037946	HK2
Galactose metabolism	0.06748083851421072	0.5069292259116317	0	0	4.69208211143695	12.64943857016779	GLB1	HK2
Toxoplasmosis	0.07069858904291289	0.5184563196480279	0	0	2.574416733708769	6.820478618153414	LAMA5	SOCS1	LAMA1	LY96
Prolactin signaling pathway	0.07193294405782874	0.51524062255375	0	0	3.116883116883117	8.203701588953269	SHC4	SOCS1	PIK3R3
Bacterial invasion of epithelial cells	0.08192384191403479	0.5734668933982435	0	0	2.9484029484029484	7.376801632705507	SHC4	PIK3R3	CBL
Neurotrophin signaling pathway	0.08196002179163119	0.5609708158182757	0	0	2.4446142093200915	6.11526035686521	SHC4	MAPK7	MAPKAPK2	PIK3R3
Chronic myeloid leukemia	0.08713167518106452	0.5834033903427798	0	0	2.8708133971291865	7.005745827840694	SHC4	PIK3R3	CBL
Alzheimer disease	0.08760445315162739	0.5740887568234305	0	0	2.126528442317916	5.17793396548136	APP	NCSTN	MME	LRP1	CACNA1C
Complement and coagulation cascades	0.09519784597471959	0.6108528450044507	0	0	2.761795166858458	6.495184249731002	C1S	CLU	CD55
Relaxin signaling pathway	0.10472837070089182	0.6582926158341772	0	0	2.237762237762238	5.04925365360902	SHC4	SMAD2	COL4A5	PIK3R3
Riboflavin metabolism	0.10486650566547216	0.6459776748993085	0	0	9.090909090909092	20.500610112013977	ACP5
ErbB signaling pathway	0.11219543076494269	0.6775724054039676	0	0	2.5668449197860963	5.6150066585914145	SHC4	PIK3R3	CBL
Tryptophan metabolism	0.11344002297430181	0.6719139822324031	0	0	3.463203463203463	7.537596584154193	KYNU	CAT
Colorectal cancer	0.1151344065696243	0.6690829664800809	0	0	2.536997885835095	5.4841143686242075	SMAD2	BCL2L11	PIK3R3
MicroRNAs in cancer	0.11956783132717158	0.6819794823846083	0	0	1.7026451809060503	3.6161994764035215	SHC4	NOTCH3	SOCS1	BCL2L11	MAPK7	HMOX1	IRS2
Carbohydrate digestion and absorption	0.12248586107659806	0.6859208220289491	0	0	3.3057851239669422	6.94135429898051	PIK3R3	HK2
Protein digestion and absorption	0.1271736905811398	0.699455298196269	0	0	2.4242424242424243	4.999276326117254	MME	COL6A1	COL4A5
Synthesis and degradation of ketone bodies	0.1293237248507125	0.698801881649464	0	0	7.272727272727273	14.875901986750458	BDH2
Rheumatoid arthritis	0.1302516534727543	0.6916811943035919	0	0	2.3976023976023977	4.887001567602218	ATP6AP1	CTSL	ACP5
Notch signaling pathway	0.14106673443182444	0.7364161729661344	0	0	3.0303030303030303	5.9349157779680155	NOTCH3	NCSTN
Hematopoietic cell lineage	0.1492499742209255	0.7661498676674176	0	0	2.2492970946579196	4.278461554489727	MME	ITGA1	CD55
Prostate cancer	0.1492499742209255	0.7535900337712303	0	0	2.2492970946579196	4.278461554489727	AR	PIK3R3	FOXO1
Cholesterol metabolism	0.15057079552019578	0.7479968551648435	0	0	2.909090909090909	5.507845536785618	LRP1	PLTP
Mineral absorption	0.15536981127223348	0.7595857439975858	0	0	2.8520499108734403	5.310366130703329	HMOX1	CYBRD1
Cushing syndrome	0.16548230056973381	0.796383571491844	0	0	1.87683284457478	3.3762177784531104	WNT6	CACNA1C	PDE8A	PBX1
Regulation of lipolysis in adipocytes	0.1748390504164774	0.828468115819616	0	0	2.644628099173554	4.611939015296421	PIK3R3	IRS2
Hippo signaling pathway	0.1789038471368273	0.8348846199718608	0	0	1.8181818181818183	3.128921426000981	SMAD2	WNT6	BMP2	LIMD1
Hepatitis B	0.18712772572389072	0.8602289481038559	0	0	1.7847183491355272	2.991123471315909	SMAD2	ATP6AP1	PIK3R3	HSPG2
VEGF signaling pathway	0.1946682939318953	0.8817328607503494	0	0	2.4653312788906008	4.0344116502133	MAPKAPK2	PIK3R3
Viral myocarditis	0.1946682939318953	0.8689541236380255	0	0	2.4653312788906008	4.0344116502133	HLA-A	CD55
Steroid hormone biosynthesis	0.1996705341090251	0.8785503500797104	0	0	2.4242424242424243	3.905664485401457	AKR1C3	AKR1C2
Serotonergic synapse	0.20362906852057974	0.8833486352723742	0	0	1.9308125502815767	3.0728017347753904	GABRB3	APP	CACNA1C
Arachidonic acid metabolism	0.21476268825529418	0.918707055314314	0	0	2.3088023088023086	3.5514496646928886	AKR1C3	PTGES
Basal cell carcinoma	0.21476268825529418	0.9061220271593234	0	0	2.3088023088023086	3.5514496646928886	WNT6	BMP2
PI3K-Akt signaling pathway	0.21611995218101943	0.8995262874561349	0	0	1.438109912686184	2.2030717696708373	LAMA5	BCL2L11	LAMA1	ITGA1	COL6A1	PIK3R3	COL4A5
Mitophagy	0.22488218562889814	0.9235161756493416	0	0	2.237762237762238	3.3391409976869646	SQSTM1	HIF1A
Sphingolipid signaling pathway	0.22508970382975813	0.9122056418363882	0	0	1.8334606569900689	2.7341597051974835	SMPD1	PIK3R3	CTSD
AMPK signaling pathway	0.2287094855233098	0.9148379420932392	0	0	1.8181818181818183	2.6823685508712307	PIK3R3	IRS2	FOXO1
Staphylococcus aureus infection	0.24012373398494544	0.9481808982995281	0	0	2.1390374331550803	3.0515527919230894	C1S	FPR1
Renal cell carcinoma	0.24521618991776808	0.9560327404388933	0	0	2.1080368906455864	2.963088378819914	PIK3R3	HIF1A
Kaposi sarcoma-associated herpesvirus infection	0.2536481300094819	0.9765453005365053	0	0	1.5640273704789835	2.1455441443952687	MAPKAPK2	PIK3R3	HLA-A	HIF1A
Arrhythmogenic right ventricular cardiomyopathy (ARVC)	0.2605139638100246	0.9905963068331801	0	0	2.02020202020202	2.7173713441375713	ITGA1	CACNA1C
Purine metabolism	0.2617252894869488	0.9830657214875638	0	0	1.6913319238900635	2.267162517893205	PDE4B	PDE7B	PDE8A
Other types of O-glycan biosynthesis	0.26269928548641547	0.974835902768867	0	0	3.3057851239669422	4.418992734474584	GXYLT2
Terpenoid backbone biosynthesis	0.26269928548641547	0.9632307134501901	0	0	3.3057851239669422	4.418992734474584	PCYOX1
Natural killer cell mediated cytotoxicity	0.2691488535590441	0.975268787013948	0	0	1.6655100624566272	2.1859664568572152	SHC4	PIK3R3	HLA-A
PPAR signaling pathway	0.2707191215793174	0.9695522028654623	0	0	1.9656019656019657	2.56839989646544	PLIN2	PLTP
Mannose type O-glycan biosynthesis	0.27284831911441426	0.9659457734165471	0	0	3.1620553359683794	4.107001567885552	MGAT5B
Glioma	0.27582072878543973	0.9653725507490392	0	0	1.9393939393939394	2.4979474573367737	SHC4	PIK3R3
Pancreatic cancer	0.27582072878543973	0.9545256681563533	0	0	1.9393939393939394	2.4979474573367737	SMAD2	PIK3R3
Pertussis	0.2809204330497402	0.9613721486591108	0	0	1.9138755980861244	2.4300168538781906	C1S	LY96
Antigen processing and presentation	0.2860173251791908	0.9680586390680305	0	0	1.8890200708382527	2.3644918865594557	CTSL	HLA-A
Estrogen signaling pathway	0.2915487716528266	0.976054583359463	0	0	1.5925680159256803	1.962916482257415	SHC4	PIK3R3	CTSD
RNA degradation	0.2961991620857801	0.9809606658324761	0	0	1.8411967779056386	2.2402268465497226	PABPC1L	TOB1
Rap1 signaling pathway	0.31482387748304524	1.0	0	0	1.4121800529567519	1.6321156796092775	SIPA1L1	FPR1	PIK3R3	RAP1GAP
Peroxisome	0.3164918216151515	1.0	0	0	1.7524644030668128	2.0161364780902993	IDH1	CAT
Butanoate metabolism	0.32154312129424517	1.0	0	0	2.5974025974025974	2.947074334977763	BDH2
Cell adhesion molecules (CAMs)	0.3215938985602449	1.0	0	0	1.5047021943573669	1.7070330492727388	SDC3	NRCAM	HLA-A
Hypertrophic cardiomyopathy (HCM)	0.32659020739453964	1.0	0	0	1.7112299465240641	1.9149503013955391	ITGA1	CACNA1C
Insulin secretion	0.33162486875725533	1.0	0	0	1.6913319238900635	1.866809069396698	SNAP25	CACNA1C
Phospholipase D signaling pathway	0.3328770950412913	1.0	0	0	1.4742014742014742	1.6215949991499183	SHC4	PIK3R3	AGPAT2
cAMP signaling pathway	0.33347452566951147	1.0	0	0	1.3722126929674099	1.506948612477519	PDE4B	PIK3R3	CACNA1C	HCN2
Non-alcoholic fatty liver disease (NAFLD)	0.33663720037152267	1.0	0	0	1.4643075045759608	1.5942640419196614	BCL2L11	PIK3R3	IRS2
Citrate cycle (TCA cycle)	0.3400986433354867	1.0	0	0	2.4242424242424243	2.6145929114992685	IDH1
Glyoxylate and dicarboxylate metabolism	0.3400986433354867	1.0	0	0	2.4242424242424243	2.6145929114992685	CAT
GABAergic synapse	0.34666263307441275	1.0	0	0	1.634320735444331	1.7314046348433758	GABRB3	CACNA1C
Phagosome	0.34790976278319513	1.0	0	0	1.4354066985645932	1.5155198112623964	ATP6AP1	CTSL	HLA-A
TGF-beta signaling pathway	0.3516510173318734	1.0	0	0	1.6161616161616161	1.6890764011447932	SMAD2	BMP2
Dilated cardiomyopathy (DCM)	0.3566262831081665	1.0	0	0	1.5984015984015985	1.648058935520632	ITGA1	CACNA1C
GnRH signaling pathway	0.36653515111670076	1.0	0	0	1.5640273704789835	1.5697530431703393	MAPK7	CACNA1C
Fructose and mannose metabolism	0.3669880600852789	1.0	0	0	2.203856749311295	2.209203229276873	HK2
JAK-STAT signaling pathway	0.385301721478668	1.0	0	0	1.3468013468013467	1.284482908374837	SOCS1	IL24	PIK3R3
Glycerophospholipid metabolism	0.38617108321482657	1.0	0	0	1.499531396438613	1.4267663159464914	CHKB	AGPAT2
Starch and sucrose metabolism	0.3927856166985995	1.0	0	0	2.02020202020202	1.8878612536128263	HK2
Aldosterone-regulated sodium reabsorption	0.4011498547357592	1.0	0	0	1.9656019656019657	1.7954205776944394	PIK3R3
Allograft rejection	0.40939929030010697	1.0	0	0	1.9138755980861244	1.7092140464471701	HLA-A
Chagas disease (American trypanosomiasis)	0.4151121387910966	1.0	0	0	1.4121800529567519	1.2415979965376231	SMAD2	PIK3R3
Glucagon signaling pathway	0.4151121387910966	1.0	0	0	1.4121800529567519	1.2415979965376231	SIK2	FOXO1
C-type lectin receptor signaling pathway	0.41987024166525844	1.0	0	0	1.3986013986013988	1.213719669727508	MAPKAPK2	PIK3R3
Toll-like receptor signaling pathway	0.41987024166525844	1.0	0	0	1.3986013986013988	1.213719669727508	LY96	PIK3R3
Ferroptosis	0.4255600126470455	1.0	0	0	1.8181818181818183	1.5533623647552306	HMOX1
Nicotine addiction	0.4255600126470455	1.0	0	0	1.8181818181818183	1.5533623647552306	GABRB3
Parathyroid hormone synthesis, secretion and action	0.4293269107377336	1.0	0	0	1.3722126929674099	1.1602560831007098	MAFB	PDE4B
Endocytosis	0.4327798765708497	1.0	0	0	1.1922503725782414	0.9985407432956441	SMAD2	HLA-A	CBL	IGF2R
Fat digestion and absorption	0.43347437557782453	1.0	0	0	1.7738359201773837	1.482789525597792	AGPAT2
Graft-versus-host disease	0.43347437557782453	1.0	0	0	1.7738359201773837	1.482789525597792	HLA-A
Th17 cell differentiation	0.4340247747919146	1.0	0	0	1.3593882752761257	1.1346184016815757	SMAD2	HIF1A
Porphyrin and chlorophyll metabolism	0.44128008898636245	1.0	0	0	1.7316017316017316	1.4165809224625465	HMOX1
Type I diabetes mellitus	0.44897863901139373	1.0	0	0	1.6913319238900635	1.3543847221250882	HLA-A
Cholinergic synapse	0.45719652502412844	1.0	0	0	1.2987012987012987	1.0164181138311883	PIK3R3	CACNA1C
ABC transporters	0.4640600926819695	1.0	0	0	1.6161616161616161	1.2407938990725462	ABCC2
Transcriptional misregulation in cancer	0.4724746884118768	1.0	0	0	1.1730205278592376	0.8794968949934429	BCL6	FOXO1	PBX1
Cysteine and methionine metabolism	0.4787302258933503	1.0	0	0	1.5473887814313345	1.139834495872065	MAT2A
Malaria	0.4930002168021284	1.0	0	0	1.484230055658627	1.0497152729924066	LRP1
Ovarian steroidogenesis	0.4930002168021284	1.0	0	0	1.484230055658627	1.0497152729924066	AKR1C3
Vibrio cholerae infection	0.49998856915552436	1.0	0	0	1.4545454545454546	1.008247334560333	ATP6AP1
Amyotrophic lateral sclerosis (ALS)	0.5068809410161069	1.0	0	0	1.4260249554367201	0.9689542007998583	CAT
Autoimmune thyroid disease	0.5203829793525954	1.0	0	0	1.3722126929674099	0.8963159378851294	HLA-A
Epstein-Barr virus infection	0.5240522481596958	1.0	0	0	1.0854816824966078	0.7013990658381571	BCL2L11	PIK3R3	HLA-A
Viral carcinogenesis	0.5240522481596958	1.0	0	0	1.0854816824966078	0.7013990658381571	MAPKAPK2	PIK3R3	HLA-A
Pathogenic Escherichia coli infection	0.5335166263579643	1.0	0	0	1.322314049586777	0.8307636946032633	LY96
Endometrial cancer	0.552548197545967	1.0	0	0	1.2539184952978055	0.74384277619774	PIK3R3
Lysine degradation	0.5587185370143868	1.0	0	0	1.2326656394453004	0.7175463103035338	KMT2C
Apelin signaling pathway	0.564228963188226	1.0	0	0	1.06171201061712	0.6076126309384057	SMAD2	NOTCH3
Ubiquitin mediated proteolysis	0.564228963188226	1.0	0	0	1.06171201061712	0.6076126309384057	SOCS1	CBL
Glycerolipid metabolism	0.5708060250447026	1.0	0	0	1.1922503725782414	0.668501744257468	AGPAT2
Human T-cell leukemia virus 1 infection	0.5821220867490288	1.0	0	0	0.9962640099626401	0.539053631086553	SMAD2	PIK3R3	HLA-A
Inflammatory bowel disease (IBD)	0.59400019039563	1.0	0	0	1.118881118881119	0.5827979178609005	SMAD2
Acute myeloid leukemia	0.5996008725643232	1.0	0	0	1.1019283746556474	0.5636265096536844	PIK3R3
Non-small cell lung cancer	0.5996008725643232	1.0	0	0	1.1019283746556474	0.5636265096536844	PIK3R3
Long-term potentiation	0.6051245712375506	1.0	0	0	1.0854816824966078	0.54526017831685	CACNA1C
Retinol metabolism	0.6051245712375506	1.0	0	0	1.0854816824966078	0.54526017831685	RDH10
Retrograde endocannabinoid signaling	0.6063044300394468	1.0	0	0	0.9828009828009828	0.4917671344001933	GABRB3	CACNA1C
Amphetamine addiction	0.6105723408252258	1.0	0	0	1.0695187165775402	0.5276561476588975	CACNA1C
Epithelial cell signaling in Helicobacter pylori infection	0.6105723408252258	1.0	0	0	1.0695187165775402	0.5276561476588975	ATP6AP1
Fc epsilon RI signaling pathway	0.6105723408252258	1.0	0	0	1.0695187165775402	0.5276561476588975	PIK3R3
Glycolysis / Gluconeogenesis	0.6105723408252258	1.0	0	0	1.0695187165775402	0.5276561476588975	HK2
Adipocytokine signaling pathway	0.6159452212590579	1.0	0	0	1.0540184453227932	0.5107744357631818	IRS2
Renin secretion	0.6159452212590579	1.0	0	0	1.0540184453227932	0.5107744357631818	CACNA1C
mTOR signaling pathway	0.6208242201820653	1.0	0	0	0.9569377990430622	0.4561792310101815	WNT6	PIK3R3
Ras signaling pathway	0.6211773451442448	1.0	0	0	0.9404388714733543	0.44777930207814254	SHC4	PIK3R3	RGL1
Oxytocin signaling pathway	0.6243892590609396	1.0	0	0	0.9506833036244802	0.4477540511042176	MAPK7	CACNA1C
B cell receptor signaling pathway	0.6264704037685457	1.0	0	0	1.0243277848911652	0.4790307260996568	PIK3R3
Adherens junction	0.6316247155772848	1.0	0	0	1.01010101010101	0.46410087441747155	SMAD2
Bile secretion	0.6316247155772848	1.0	0	0	1.01010101010101	0.46410087441747155	ABCC2
Melanoma	0.6316247155772848	1.0	0	0	1.01010101010101	0.46410087441747155	PIK3R3
p53 signaling pathway	0.6316247155772848	1.0	0	0	1.01010101010101	0.46410087441747155	SESN3
Thyroid hormone synthesis	0.6417217022401729	1.0	0	0	0.9828009828009828	0.4359710613085307	GSR
Wnt signaling pathway	0.6418266298880709	1.0	0	0	0.9205983889528193	0.4082274418087208	WNT6	FRAT2
Necroptosis	0.6553138983511696	1.0	0	0	0.8978675645342311	0.3794755771214008	SMPD1	SQSTM1
Cardiac muscle contraction	0.661095853161616	1.0	0	0	0.9324009324009324	0.385880128015243	CACNA1C
Synaptic vesicle cycle	0.661095853161616	1.0	0	0	0.9324009324009324	0.385880128015243	SNAP25
cGMP-PKG signaling pathway	0.6683939687277425	1.0	0	0	0.8762322015334064	0.35301424381076274	IRS2	CACNA1C
Chemical carcinogenesis	0.6794259315792877	1.0	0	0	0.8869179600886918	0.34280004933983566	AKR1C2
Taste transduction	0.6838519528075342	1.0	0	0	0.8762322015334064	0.3329803531659577	CACNA1C
Gap junction	0.7050852427673648	1.0	0	0	0.8264462809917356	0.288790555167226	MAPK7
Tuberculosis	0.7081516082058517	1.0	0	0	0.8125952260030472	0.2804242334815739	ATP6AP1	CTSD
Axon guidance	0.7139031637568841	1.0	0	0	0.8036162732295329	0.27082507349537854	PIK3R3	PLXNA3
Fc gamma R-mediated phagocytosis	0.7171368021051132	1.0	0	0	0.7992007992007992	0.26572520173190234	PIK3R3
mRNA surveillance pathway	0.7171368021051132	1.0	0	0	0.7992007992007992	0.26572520173190234	PABPC1L
Th1 and Th2 cell differentiation	0.7210439288565553	1.0	0	0	0.7905138339920948	0.25854167262783295	NOTCH3
IL-17 signaling pathway	0.7248972804083716	1.0	0	0	0.7820136852394918	0.25159360028205835	MAPK7
NF-kappa B signaling pathway	0.732445598165244	1.0	0	0	0.7655502392344498	0.2383664762222873	LY96
Chemokine signaling pathway	0.7386220803722211	1.0	0	0	0.7655502392344498	0.23193790018125315	SHC4	PIK3R3
Circadian entrainment	0.7397875348784753	1.0	0	0	0.7497656982193065	0.22597357003817825	CACNA1C
Aldosterone synthesis and secretion	0.7433828734155269	1.0	0	0	0.7421150278293135	0.22006980301768736	CACNA1C
Phosphatidylinositol signaling system	0.7469287132208648	1.0	0	0	0.7346189164370983	0.21435116926723163	PIK3R3
Progesterone-mediated oocyte maturation	0.7469287132208648	1.0	0	0	0.7346189164370983	0.21435116926723163	PIK3R3
Inflammatory mediator regulation of TRP channels	0.7504257332877455	1.0	0	0	0.7272727272727273	0.2088106102670913	PIK3R3
Melanogenesis	0.7538746032591515	1.0	0	0	0.7200720072007201	0.20344139224472912	WNT6
T cell receptor signaling pathway	0.7538746032591515	1.0	0	0	0.7200720072007201	0.20344139224472912	PIK3R3
Cytokine-cytokine receptor interaction	0.7722405804169028	1.0	0	0	0.7421150278293135	0.19180641546593846	BMP2	IL24	TNFRSF14
MAPK signaling pathway	0.7742120380136136	1.0	0	0	0.7395993836671803	0.18927050254900252	MAPK7	MAPKAPK2	CACNA1C
TNF signaling pathway	0.7828537553613869	1.0	0	0	0.6611570247933884	0.16185743814735204	PIK3R3
Leukocyte transendothelial migration	0.7888168986057703	1.0	0	0	0.6493506493506493	0.15403964463729025	PIK3R3
Human immunodeficiency virus 1 infection	0.7914825573307447	1.0	0	0	0.6861063464837049	0.16044421090136862	PIK3R3	HLA-A
Glutamatergic synapse	0.7946168631636823	1.0	0	0	0.6379585326953747	0.14666361315619975	CACNA1C
Regulation of actin cytoskeleton	0.7957891847134719	1.0	0	0	0.6796941376380629	0.15525639526914176	ITGA1	PIK3R3
Human cytomegalovirus infection	0.8180991418880357	1.0	0	0	0.6464646464646464	0.12979183797749488	PIK3R3	HLA-A
Cell cycle	0.8213205725477317	1.0	0	0	0.5865102639296188	0.11544972421601928	SMAD2
Platelet activation	0.8213205725477317	1.0	0	0	0.5865102639296188	0.11544972421601928	PIK3R3
Oocyte meiosis	0.8237927194193938	1.0	0	0	0.5818181818181818	0.11277750389549562	AR
Dopaminergic synapse	0.8379260518906623	1.0	0	0	0.5551700208188758	0.09816817541206131	CACNA1C
Vascular smooth muscle contraction	0.8401692383518735	1.0	0	0	0.5509641873278237	0.09595147835237663	CACNA1C
Oxidative phosphorylation	0.8423814888720627	1.0	0	0	0.5468215994531783	0.09379209442364406	ATP6AP1
Systemic lupus erythematosus	0.8423814888720627	1.0	0	0	0.5468215994531783	0.09379209442364406	C1S
Measles	0.8529933792211766	1.0	0	0	0.5270092226613966	0.0837963073927276	PIK3R3
Adrenergic signaling in cardiomyocytes	0.8666645603389563	1.0	0	0	0.5015673981191222	0.07177593681341894	CACNA1C
Hepatitis C	0.8840260075902318	1.0	0	0	0.469208211143695	0.057838731461031204	PIK3R3
RNA transport	0.8991339453409782	1.0	0	0	0.44077134986225897	0.04686424767108437	PABPC1L
Influenza A	0.9072399431206496	1.0	0	0	0.4253056884635832	0.04140279339280649	PIK3R3
Herpes simplex virus 1 infection	0.9094193010615289	1.0	0	0	0.5912786400591279	0.05614132379300131	ZNF283	PIK3R3	TNFRSF14	HLA-A
NOD-like receptor signaling pathway	0.9158800399787507	1.0	0	0	0.40858018386108275	0.03590189319959093	GBP2
Alcoholism	0.9181979250776583	1.0	0	0	0.40404040404040403	0.034481740178275745	SHC4
Calcium signaling pathway	0.9268502014386307	1.0	0	0	0.38684719535783363	0.02938619786082916	CACNA1C
Neuroactive ligand-receptor interaction	0.9483365625115783	1.0	0	0	0.4303388918773534	0.022827677670464952	GABRB3	FPR1
Dataset EV3d: Functional annotation of common genes after induction by Dasatinib or ITE (Fig. S6) (KEGG_2019)
Term	P-value	Adjusted P-value	Old P-value	Old Adjusted P-value	Odds Ratio	Combined Score	Genes
Pyrimidine metabolism	1.0877827152728326E-7	3.350370763040324E-5	0	0	11.041589988958409	177.04034853915883	NT5E	UCK2	RRM2	NME6	NME7	CAD	TYMS	DCTPP1	NME1
Base excision repair	9.869948838645839E-5	0.015199721211514592	0	0	10.595465140919687	97.72653946873771	POLD3	PARP2	POLD1	POLE3	POLE
Focal adhesion	1.4403386492767146E-4	0.014787476799240936	0	0	3.865481252415926	34.19196796647972	VASP	ITGA3	ACTN1	PDGFC	PXN	ITGA11	ITGA1	COL6A1	TNC	COL4A5	THBS1
ECM-receptor interaction	1.7294471498836999E-4	0.013316743054104489	0	0	5.96964011598158	51.712237819853186	ITGA3	ITGA1	COL6A1	ITGA11	TNC	COL4A5	THBS1
Bladder cancer	2.838831647042188E-4	0.01748720294577988	0	0	8.528057308545113	69.64819884303667	CDKN2A	MMP1	MDM2	E2F2	THBS1
Cell cycle	4.1697167383923655E-4	0.02140454592374748	0	0	4.511617414843221	35.111627642299986	ORC5	ORC6	ESPL1	CDKN2A	MDM2	E2F2	E2F4	CDC25A
Drug metabolism	9.261075637618639E-4	0.04074873280552201	0	0	4.532504532504532	31.6573693301336	ALDH1A3	UCK2	RRM2	NME6	NME7	IMPDH2	NME1
DNA replication	0.0016822127656453479	0.0647651914773459	0	0	7.770007770007769	49.63205306762891	POLD3	POLD1	POLE3	POLE
Neomycin, kanamycin and gentamicin biosynthesis	0.0019805454237495747	0.06777866561276322	0	0	27.972027972027973	174.10861554320127	HKDC1	HK2
Purine metabolism	0.0025780979309401016	0.07940541627295514	0	0	3.794654957445655	22.618812661177124	NT5E	RRM2	NME6	NME7	IMPDH2	PFAS	NME1
p53 signaling pathway	0.003700801015163166	0.10362242842456865	0	0	4.856254856254856	27.19117129068582	RRM2	SIVA1	CDKN2A	MDM2	THBS1
Nucleotide excision repair	0.004505658590916651	0.1156452371668607	0	0	5.951495313197441	32.152484496379934	POLD3	POLD1	POLE3	POLE
Regulation of actin cytoskeleton	0.012128742114950576	0.28735789010805984	0	0	2.614208221684857	11.534350073164537	ITGA3	ACTN1	PDGFC	CFL1	F2R	PXN	ITGA11	ITGA1
PI3K-Akt signaling pathway	0.013369845914431092	0.29413661011748404	0	0	2.17296827466319	9.375822278703543	ITGA3	PDGFC	F2R	ITGA11	ITGA1	COL6A1	TNC	MDM2	COL4A5	THEM4	THBS1
Melanoma	0.01971444898101786	0.4048033524102334	0	0	3.8850038850038846	15.254092701121618	CDKN2A	PDGFC	MDM2	E2F2
Complement and coagulation cascades	0.02666614418259519	0.5133232755149575	0	0	3.5407630344339203	12.833001775058841	CFH	C1S	F2R	CD55
Other glycan degradation	0.026812780330756222	0.4857844906984068	0	0	7.770007770007769	28.11869951143914	FUCA1	NEU1
Cellular senescence	0.02773940418571171	0.4746520271777337	0	0	2.622377622377622	9.400965059924713	CDKN2A	MDM2	E2F2	MYBL2	E2F4	CDC25A
MicroRNAs in cancer	0.02867219486845306	0.46479136944650223	0	0	2.104918492878359	7.476307274051955	MAPK7	CDKN2A	TNC	MDM2	HMOX1	E2F2	KIF23	THBS1	CDC25A
Rap1 signaling pathway	0.029068384641512644	0.44765312347929476	0	0	2.376264512186842	8.407471293672037	VASP	SIPA1L1	ADORA2B	PDGFC	F2R	FPR1	THBS1
Hypertrophic cardiomyopathy (HCM)	0.03365684866615885	0.4936337804369965	0	0	3.2908268202385846	11.160966572165954	EDN1	ITGA3	ITGA1	ITGA11
TGF-beta signaling pathway	0.04022371034975399	0.5631319448965558	0	0	3.108003108003108	9.98694218346904	BMP2	SMURF2	E2F4	THBS1
Mismatch repair	0.04232091473616011	0.5667322495103181	0	0	6.0808756460930375	19.230610379550647	POLD3	POLD1
Spliceosome	0.04359635385430355	0.5594865411302289	0	0	2.6093309675399223	8.174464459135187	HNRNPA3	PHF5A	TRA2B	SNRPE	SNRPB
Human papillomavirus infection	0.0485342573124577	0.5979420500894789	0	0	1.9071837253655435	5.770156504839428	ITGA3	PXN	ITGA11	ITGA1	COL6A1	TNC	MDM2	COL4A5	THBS1
HIF-1 signaling pathway	0.05538772656038151	0.656131530022981	0	0	2.797202797202797	8.093418886725551	EDN1	HKDC1	HMOX1	HK2
Glyoxylate and dicarboxylate metabolism	0.06820741045732698	0.7780697192909892	0	0	4.662004662004662	12.518424532883344	CAT	HYI
Galactose metabolism	0.0722440789892176	0.7946848688813936	0	0	4.511617414843221	11.855199219734496	HKDC1	HK2
Staphylococcus aureus infection	0.07364926970459518	0.782206036862597	0	0	3.0851501439736735	8.047432286749256	CFH	C1S	FPR1
Glycolysis / Gluconeogenesis	0.07364926970459518	0.7561325023005104	0	0	3.0851501439736735	8.047432286749256	ALDH1A3	HKDC1	HK2
Fructose and mannose metabolism	0.08054015447825794	0.800205405783982	0	0	4.238186056367875	10.675988156512638	HKDC1	HK2
Arrhythmogenic right ventricular cardiomyopathy (ARVC)	0.0841596918122166	0.8100370336925847	0	0	2.9137529137529135	7.211652657128573	ITGA3	ITGA1	ITGA11
RNA transport	0.08858034687510259	0.8267499041676242	0	0	2.1190930281839373	5.136353601487417	NUP85	NUP35	RANGAP1	THOC6	NUP37
Glioma	0.0924381013722134	0.8373804477247566	0	0	2.797202797202797	6.660744147735104	CDKN2A	MDM2	E2F2
Starch and sucrose metabolism	0.09349774511636694	0.8227801570240291	0	0	3.8850038850038846	9.20675197894636	HKDC1	HK2
Hepatocellular carcinoma	0.09386893055414972	0.8031008502966143	0	0	2.081252081252081	4.923942360842707	FRAT2	CDKN2A	HMOX1	E2F2	SMARCA4
Chronic myeloid leukemia	0.09526993696256982	0.7930578536343649	0	0	2.760397497239602	6.489807623118397	CDKN2A	MDM2	E2F2
Pertussis	0.09526993696256982	0.7721879101176711	0	0	2.760397497239602	6.489807623118397	C1S	CFL1	LY96
Lysosome	0.10018978849254831	0.791242432197561	0	0	2.2741486156120305	5.232108719715027	FUCA1	NEU1	ACP5	CTSD
Riboflavin metabolism	0.10885291747760732	0.8381674645775764	0	0	8.741258741258742	19.385993784323976	ACP5
Homologous recombination	0.11628231923699456	0.873535471341325	0	0	3.4112229234180456	7.340045226715932	POLD3	POLD1
Tryptophan metabolism	0.1209946833312545	0.8872943444291996	0	0	3.3300033300033296	7.032995916622976	KYNU	CAT
Carbohydrate digestion and absorption	0.13055586971483435	0.9351443691202088	0	0	3.178639542275906	6.471563965087735	HKDC1	HK2
Gap junction	0.13183014239411472	0.9228109967588032	0	0	2.3839796567069294	4.830517288012873	TUBA1C	MAPK7	PDGFC
Ubiquitin mediated proteolysis	0.1335980843126455	0.914404665962107	0	0	2.041753866571385	4.109885880168649	SMURF2	UBE2C	UBE2S	MDM2
Synthesis and degradation of ketone bodies	0.13416813596510277	0.8983431712446012	0	0	6.993006993006993	14.046584052859457	BDH2
Proteasome	0.1354001996186913	0.8873034357990833	0	0	3.108003108003108	6.2145157551401375	PSMB2	PSME2
Pathways in cancer	0.1402005336018678	0.899620090611985	0	0	1.4513788098693758	2.851497094897136	EDN1	BMP2	FRAT2	CDKN2A	MMP1	ITGA3	F2R	MDM2	HMOX1	COL4A5	E2F2
Type II diabetes mellitus	0.14028411656116338	0.8817858755273127	0	0	3.0404378230465188	5.971679868723171	HKDC1	HK2
Dilated cardiomyopathy (DCM)	0.14164157296885116	0.8725120894881232	0	0	2.3053869207715363	4.505776253900253	ITGA3	ITGA1	ITGA11
Small cell lung cancer	0.14831442260366648	0.8957027874888094	0	0	2.2558087074216107	4.3050322167301385	ITGA3	COL4A5	E2F2
Amino sugar and nucleotide sugar metabolism	0.15016231711640327	0.8894229552279271	0	0	2.9137529137529135	5.524587575291278	HKDC1	HK2
Ovarian steroidogenesis	0.1551525322233108	0.9016411306562212	0	0	2.8542885685742827	5.318528805739952	LHB	AKR1C3
N-Glycan biosynthesis	0.16017419527125804	0.9135861508064347	0	0	2.797202797202797	5.123058281200684	ALG6	DOLPP1
Viral carcinogenesis	0.16183778084861683	0.9062915727522541	0	0	1.7395539783599485	3.1680075117849733	KAT2A	CDKN2A	ACTN1	PXN	MDM2
Hematopoietic cell lineage	0.16195463903352808	0.8907505146844044	0	0	2.162785667940307	3.937219354605909	ITGA3	ITGA1	CD55
Prostate cancer	0.16195463903352808	0.8751233126723973	0	0	2.162785667940307	3.937219354605909	PDGFC	MDM2	E2F2
Choline metabolism in cancer	0.16891225939439297	0.8969823429909144	0	0	2.1190930281839373	3.768543916207394	SLC22A4	CHKB	PDGFC
Fanconi anemia pathway	0.1805378360331257	0.9424687033593682	0	0	2.59000259000259	4.433605038238571	FANCD2	USP1
Pathogenic Escherichia coli infection	0.18568902912539306	0.9532036828436844	0	0	2.5429116338207245	4.281454267904308	TUBA1C	LY96
Leukocyte transendothelial migration	0.21600217224747775	1.0	0	0	1.873126873126873	2.870504772690911	VASP	ACTN1	PXN
Nitrogen metabolism	0.2172587211448969	1.0	0	0	4.113533525298231	6.279993304330108	CA8
Phenylalanine metabolism	0.2172587211448969	1.0	0	0	4.113533525298231	6.279993304330108	ALDH1A3
Tight junction	0.22638074363203178	1.0	0	0	1.6454134101192923	2.44432248605396	VASP	TUBA1C	ACTN1	MPDZ
Arachidonic acid metabolism	0.22751094473508135	1.0	0	0	2.22000222000222	3.286839678150044	AKR1C3	PTGES
Central carbon metabolism in cancer	0.23808207924094846	1.0	0	0	2.1516944593867673	3.0879823432052214	HKDC1	HK2
Non-small cell lung cancer	0.24337746225324164	1.0	0	0	2.1190930281839373	2.994578720543326	CDKN2A	E2F2
One carbon pool by folate	0.2503897650204493	1.0	0	0	3.4965034965034967	4.841736066820112	TYMS
Adherens junction	0.2752104483744667	1.0	0	0	1.9425019425019423	2.5062533161745733	PTPN1	ACTN1
Histidine metabolism	0.28212316761455214	1.0	0	0	3.0404378230465188	3.847405104309222	ALDH1A3
Protein export	0.28212316761455214	1.0	0	0	3.0404378230465188	3.847405104309222	SRP9
Relaxin signaling pathway	0.28480577275874874	1.0	0	0	1.6137708445400754	2.026811990529847	EDN1	MMP1	COL4A5
PPAR signaling pathway	0.28581750238259657	1.0	0	0	1.89000189000189	2.3670417225370675	MMP1	PLIN2
Pancreatic cancer	0.2911155681104212	1.0	0	0	1.864801864801865	2.3012306748297284	CDKN2A	E2F2
FoxO signaling pathway	0.29259304717519097	1.0	0	0	1.589319771137953	1.9532303765032288	PRMT1	CAT	MDM2
Systemic lupus erythematosus	0.29649229731830307	1.0	0	0	1.57736999842263	1.9176624000823173	C1S	ACTN1	SNRPB
Insulin signaling pathway	0.3121162621501785	1.0	0	0	1.5313153999285387	1.7830322987399472	PTPN1	HKDC1	HK2
Folate biosynthesis	0.31251769019177494	1.0	0	0	2.6896180742334588	3.128279189871458	AKR1C3
Fluid shear stress and atherosclerosis	0.3199383302204484	1.0	0	0	1.5092820848216533	1.7200186443959986	EDN1	MAPK7	HMOX1
Fatty acid elongation	0.32236146849349345	1.0	0	0	2.59000259000259	2.9320947684290286	THEM4
Butanoate metabolism	0.3320647832742567	1.0	0	0	2.4975024975024973	2.7533096872051726	BDH2
Apoptosis	0.3355858627957595	1.0	0	0	1.4670644041273413	1.601854511865614	TUBA1C	PARP2	CTSD
Nicotinate and nicotinamide metabolism	0.35105798361558405	1.0	0	0	2.331002331002331	2.4401022696353114	NT5E
beta-Alanine metabolism	0.3603517794072916	1.0	0	0	2.2558087074216107	2.3024465590495766	ALDH1A3
RNA polymerase	0.3603517794072916	1.0	0	0	2.2558087074216107	2.3024465590495766	POLR3G
Protein digestion and absorption	0.36951551198649824	1.0	0	0	1.554001554001554	1.547105762946572	COL6A1	COL4A5
mRNA surveillance pathway	0.3746362735578053	1.0	0	0	1.5369246138476909	1.508952064680496	PABPN1	CSTF1
Fc gamma R-mediated phagocytosis	0.3746362735578053	1.0	0	0	1.5369246138476909	1.508952064680496	VASP	CFL1
Rheumatoid arthritis	0.3746362735578053	1.0	0	0	1.5369246138476909	1.508952064680496	MMP1	ACP5
Human T-cell leukemia virus 1 infection	0.38259824250697966	1.0	0	0	1.2772615512341539	1.227154344973785	KAT2A	ESPL1	CDKN2A	E2F2
GnRH signaling pathway	0.3848263505286733	1.0	0	0	1.5038724716144072	1.4361426934811086	MAPK7	LHB
IL-17 signaling pathway	0.3848263505286733	1.0	0	0	1.5038724716144072	1.4361426934811086	MAPK7	MMP1
Alanine, aspartate and glutamate metabolism	0.39621927230236215	1.0	0	0	1.9980019980019978	1.8497252807944202	CAD
Amoebiasis	0.39997471208593727	1.0	0	0	1.4568764568764567	1.33501450124966	ACTN1	COL4A5
Human cytomegalovirus infection	0.401974769409031	1.0	0	0	1.2432012432012431	1.133011288263405	CDKN2A	PXN	MDM2	E2F2
Tyrosine metabolism	0.4048684568028019	1.0	0	0	1.9425019425019423	1.756396780597652	ALDH1A3
AGE-RAGE signaling pathway in diabetic complications	0.4198964141190544	1.0	0	0	1.3986013986013985	1.2136324911517844	EDN1	COL4A5
Ferroptosis	0.43824790438238903	1.0	0	0	1.7482517482517483	1.4422561835279541	HMOX1
Porphyrin and chlorophyll metabolism	0.45423124237731693	1.0	0	0	1.6650016650016648	1.313934176105912	HMOX1
ABC transporters	0.47736046980894514	1.0	0	0	1.554001554001554	1.1491583086047554	ABCC2
Sphingolipid metabolism	0.4922346477424851	1.0	0	0	1.4878738282993602	1.054604597347371	NEU1
Cysteine and methionine metabolism	0.4922346477424851	1.0	0	0	1.4878738282993602	1.054604597347371	MAT2A
Hedgehog signaling pathway	0.4922346477424851	1.0	0	0	1.4878738282993602	1.054604597347371	SMURF2
Thyroid hormone signaling pathway	0.49594548880136047	1.0	0	0	1.2056908608632746	0.8455380514914328	KAT2A	MDM2
Notch signaling pathway	0.49951277907598424	1.0	0	0	1.4568764568764567	1.0112501420237219	KAT2A
Arginine and proline metabolism	0.5066869474613876	1.0	0	0	1.4271442842871414	0.9702610628324551	L3HYPDH
Malaria	0.5066869474613876	1.0	0	0	1.4271442842871414	0.9702610628324551	THBS1
Amyotrophic lateral sclerosis (ALS)	0.5207292939293227	1.0	0	0	1.371177841766077	0.8947277686126545	CAT
Mineral absorption	0.5207292939293227	1.0	0	0	1.371177841766077	0.8947277686126545	HMOX1
Platelet activation	0.5315335330503237	1.0	0	0	1.1279043537108053	0.7128231353986593	VASP	F2R
Neuroactive ligand-receptor interaction	0.5321630357670729	1.0	0	0	1.0344684900897918	0.6525482873137276	EDN1	ADORA2B	LHB	F2R	FPR1
Legionellosis	0.5476301568297866	1.0	0	0	1.2714558169103622	0.7656136251432383	BCL2L13
Epstein-Barr virus infection	0.5505553778001905	1.0	0	0	1.0437323870159692	0.6229284337958109	MDM2	E2F2	CD58
Proteoglycans in cancer	0.5505553778001905	1.0	0	0	1.0437323870159692	0.6229284337958109	PXN	MDM2	THBS1
Glutathione metabolism	0.5541168665753936	1.0	0	0	1.2487512487512487	0.7372373426382122	RRM2
Vascular smooth muscle contraction	0.5653759962738436	1.0	0	0	1.0595465140919686	0.6042215395621018	EDN1	ADORA2B
VEGF signaling pathway	0.5730260857215397	1.0	0	0	1.185255422543558	0.6599787110159767	PXN
Viral myocarditis	0.5730260857215397	1.0	0	0	1.185255422543558	0.6599787110159767	CD55
Lysine degradation	0.5730260857215397	1.0	0	0	1.185255422543558	0.6599787110159767	SUV39H2
Steroid hormone biosynthesis	0.5791498600794559	1.0	0	0	1.1655011655011656	0.6365897543125784	AKR1C3
Signaling pathways regulating pluripotency of stem cells	0.5935218718858805	1.0	0	0	1.0061880565477688	0.524909406081628	ZFHX3	JARID2
Basal cell carcinoma	0.5970009932375512	1.0	0	0	1.11000111000111	0.5725790896619245	BMP2
Cytosolic DNA-sensing pathway	0.5970009932375512	1.0	0	0	1.11000111000111	0.5725790896619245	POLR3G
Mitophagy	0.6084805044134243	1.0	0	0	1.0758472296933836	0.5344705818500709	BCL2L13
Aminoacyl-tRNA biosynthesis	0.6140974699314153	1.0	0	0	1.0595465140919686	0.5166365942118468	HARS
Cell adhesion molecules (CAMs)	0.6165490999384208	1.0	0	0	0.9645526886906197	0.4664743829295065	NRCAM	CD58
Retinol metabolism	0.6196341286779484	1.0	0	0	1.0437323870159692	0.49955755157600934	RDH10
Breast cancer	0.6239998362931998	1.0	0	0	0.9514295228580942	0.44869908468996256	FRAT2	E2F2
Phospholipase D signaling pathway	0.6276831347602929	1.0	0	0	0.945000945000945	0.4401056533094238	F2R	PDGFC
Renin secretion	0.6304710859784967	1.0	0	0	1.0134792743488397	0.4675058107884942	EDN1
Gastric cancer	0.6313384384422482	1.0	0	0	0.9386586567794621	0.4317015137777771	FRAT2	E2F2
Prolactin signaling pathway	0.6357736245068428	1.0	0	0	0.9990009990009989	0.4524602550573168	LHB
Phagosome	0.6421368477173817	1.0	0	0	0.9201324990798674	0.40757622337957183	TUBA1C	THBS1
Bile secretion	0.6461523020987384	1.0	0	0	0.9712509712509712	0.4241647642037871	ABCC2
Cushing syndrome	0.6526851653205605	1.0	0	0	0.9023234829686443	0.3849856997732166	CDKN2A	E2F2
Bacterial invasion of epithelial cells	0.6562362411260335	1.0	0	0	0.945000945000945	0.3980669355502534	PXN
Metabolism of xenobiotics by cytochrome P450	0.6562362411260335	1.0	0	0	0.945000945000945	0.3980669355502534	ALDH1A3
Hippo signaling pathway	0.6697148574142451	1.0	0	0	0.8741258741258742	0.35043989784389507	TEAD4	BMP2
Antigen processing and presentation	0.6708276976212617	1.0	0	0	0.9081827263645446	0.362585559399047	PSME2
RNA degradation	0.6802107718295021	1.0	0	0	0.8851907586084801	0.3411105340058616	PNPT1
Chemical carcinogenesis	0.6937879537004374	1.0	0	0	0.8528057308545114	0.3117763153515745	ALDH1A3
Peroxisome	0.6981847930839251	1.0	0	0	0.8425309630128908	0.3026973331539056	CAT
NF-kappa B signaling pathway	0.7462871100858364	1.0	0	0	0.736105999263894	0.21541765679316838	LY96
Kaposi sarcoma-associated herpesvirus infection	0.7476073058464819	1.0	0	0	0.7519362358072036	0.21872128058361928	CLEC2B	E2F2
Calcium signaling pathway	0.7528942546731029	1.0	0	0	0.7439369141496801	0.21115198116707173	ADORA2B	F2R
Glycerophospholipid metabolism	0.7535256901413513	1.0	0	0	0.7209285559801023	0.20401713436828944	CHKB
Progesterone-mediated oocyte maturation	0.7605584490996578	1.0	0	0	0.7063643427279791	0.1933335551947802	CDC25A
Melanogenesis	0.7673912192749323	1.0	0	0	0.6923769300006923	0.18331270747747125	EDN1
Ribosome biogenesis in eukaryotes	0.7673912192749323	1.0	0	0	0.6923769300006923	0.18331270747747125	DKC1
Longevity regulating pathway	0.7707343860225032	1.0	0	0	0.6855889208830385	0.17853521910184744	CAT
Glucagon signaling pathway	0.7740296684091179	1.0	0	0	0.6789327177676692	0.17390527181010554	PRMT1
Toll-like receptor signaling pathway	0.7772777497877652	1.0	0	0	0.6724045185583647	0.16941738041643695	LY96
C-type lectin receptor signaling pathway	0.7772777497877652	1.0	0	0	0.6724045185583647	0.16941738041643695	MDM2
Parathyroid hormone synthesis, secretion and action	0.7836349951520698	1.0	0	0	0.6597176408497163	0.16084703420633237	MAFB
Insulin resistance	0.7898113980274033	1.0	0	0	0.6475006475006475	0.1527849641915172	PTPN1
TNF signaling pathway	0.7958120851976139	1.0	0	0	0.6357279084551811	0.14519529235850048	EDN1
MAPK signaling pathway	0.7964310145646077	1.0	0	0	0.7111532535261348	0.16186898003964573	MAPK7	PDGFC	DUSP7
Toxoplasmosis	0.8044945085467419	1.0	0	0	0.6188501763723002	0.13462537192509696	LY96
cAMP signaling pathway	0.8092272409381627	1.0	0	0	0.6597176408497163	0.13964606822726056	EDN1	F2R
Human immunodeficiency virus 1 infection	0.8092272409381627	1.0	0	0	0.6597176408497163	0.13964606822726056	CFL1	PXN
Sphingolipid signaling pathway	0.8207710185852073	1.0	0	0	0.5876476464711758	0.11606694125299372	CTSD
Neurotrophin signaling pathway	0.8207710185852073	1.0	0	0	0.5876476464711758	0.11606694125299372	MAPK7
Oocyte meiosis	0.8356967804024943	1.0	0	0	0.5594405594405595	0.1004136696827187	ESPL1
Osteoclast differentiation	0.8403914532249186	1.0	0	0	0.5506304718903144	0.09574774514203	ACP5
Autophagy	0.8426884168685218	1.0	0	0	0.5463286713286714	0.09350852357918274	CTSD
Estrogen signaling pathway	0.8619337847060288	1.0	0	0	0.5104384666428462	0.075839327831766	CTSD
Endocytosis	0.8664776045618098	1.0	0	0	0.57319729450877	0.08215007223493272	SMURF2	MDM2
Oxytocin signaling pathway	0.8905359964570929	1.0	0	0	0.4570592805886924	0.05298768422752374	MAPK7
Ribosome	0.8905359964570929	1.0	0	0	0.4570592805886924	0.05298768422752374	MRPL13
Hepatitis C	0.8936680955723322	1.0	0	0	0.45116174148432214	0.05071997766339366	E2F2
Wnt signaling pathway	0.8981995720760529	1.0	0	0	0.44259537930424003	0.0475183653857276	FRAT2
JAK-STAT signaling pathway	0.903943557027172	1.0	0	0	0.431667098333765	0.04359335122855526	IL24
Necroptosis	0.903943557027172	1.0	0	0	0.431667098333765	0.04359335122855526	PARP2
Hepatitis B	0.9053283536639468	1.0	0	0	0.4290188339268094	0.04266917472134363	E2F2
Protein processing in endoplasmic reticulum	0.9080385450448824	1.0	0	0	0.42381860563678747	0.040885124302556385	P4HB
cGMP-PKG signaling pathway	0.9093645054266308	1.0	0	0	0.4212654815064454	0.04002412550054529	VASP
Influenza A	0.915713908565988	1.0	0	0	0.40894777736883	0.03600837933392019	PABPN1
Tuberculosis	0.9249636756304974	1.0	0	0	0.39067078173223424	0.030472638133153804	CTSD
Cytokine-cytokine receptor interaction	0.9251906352423718	1.0	0	0	0.4757147614290471	0.03698942512243327	BMP2	IL24
Alcoholism	0.9260463563147464	1.0	0	0	0.3885003885003885	0.029848867433526625	ADORA2B
Axon guidance	0.9271134685954775	1.0	0	0	0.3863539775141985	0.029239005066138222	CFL1
Transcriptional misregulation in cancer	0.9322232018902107	1.0	0	0	0.3759681179036018	0.026386572660469787	MDM2
Chemokine signaling pathway	0.936052680970009	1.0	0	0	0.368052999631947	0.024322238130571234	PXN
Thermogenesis	0.9647930840429401	1.0	0	0	0.3027275754548482	0.010850247121194886	SMARCA4
Ras signaling pathway	0.965302392969687	1.0	0	0	0.30142271521581865	0.01064440141667992	PDGFC
