# Supplementary material for: The AhR‐SRC axis as a therapeutic vulnerability in BRAFi‐resistant melanoma
Source: EMBO Mol Med. 2022 Oct 28;14(12):e15677. doi: 10.15252/emmm.202215677 (PMC9728058; doi:10.15252/emmm.202215677)
Supplement: Supplementary file 6 — Source Data for Expanded View [file EMMM-14-e15677-s009.zip]

Archive with 4 entries (4 files):
- Figure EV3.zip
- Figure EV2.zip
- Figure EV1.zip
- Figure EV5.zip
