# Supplementary material for: The AhR‐SRC axis as a therapeutic vulnerability in BRAFi‐resistant melanoma
Source: EMBO Mol Med. 2022 Oct 28;14(12):e15677. doi: 10.15252/emmm.202215677 (PMC9728058; doi:10.15252/emmm.202215677)
Supplement: Supplementary file 7 — Source Data for Figure 1 [file EMMM-14-e15677-s006.zip]

Archive with 70 entries (67 files):
- Figure 1/
- Figure 1/Fig 1B-SKRKO (0).jpg
- __MACOSX/
- __MACOSX/Figure 1/
- __MACOSX/Figure 1/._Fig 1B-SKRKO (0).jpg
- Figure 1/Fig 1E-SKRKO (CH, D4).jpg
- __MACOSX/Figure 1/._Fig 1E-SKRKO (CH, D4).jpg
- Figure 1/Fig 1B-SKSKO (15h).jpg
- __MACOSX/Figure 1/._Fig 1B-SKSKO (15h).jpg
- Figure 1/.DS_Store
- __MACOSX/Figure 1/._.DS_Store
- Figure 1/Fig 1D-SKR (D0).jpg
- __MACOSX/Figure 1/._Fig 1D-SKR (D0).jpg
- Figure 1/Fig 1D-SKS (D0).jpg
- __MACOSX/Figure 1/._Fig 1D-SKS (D0).jpg
- Figure 1/Fig 1C-SKR(DMSO, 15h).jpg
- __MACOSX/Figure 1/._Fig 1C-SKR(DMSO, 15h).jpg
- Figure 1/Fig 1B-SKS (15h).jpg
- __MACOSX/Figure 1/._Fig 1B-SKS (15h).jpg
- Figure 1/Fig 1C-SKRKO (DMSO, 15h).jpg
- __MACOSX/Figure 1/._Fig 1C-SKRKO (DMSO, 15h).jpg
- Figure 1/Fig 1B-SKSKO (0).jpg
- __MACOSX/Figure 1/._Fig 1B-SKSKO (0).jpg
- Figure 1/Fig 1C-SKR (CH, 15h).jpg
- __MACOSX/Figure 1/._Fig 1C-SKR (CH, 15h).jpg
- Figure 1/Fig 1E-SKRKO (DMSO, D0).jpg
- __MACOSX/Figure 1/._Fig 1E-SKRKO (DMSO, D0).jpg
- Figure 1/Fig 1E-SKR (CH, D4).jpg
- __MACOSX/Figure 1/._Fig 1E-SKR (CH, D4).jpg
- Figure 1/Fig 1D-SKSKO (D4).jpg
- __MACOSX/Figure 1/._Fig 1D-SKSKO (D4).jpg
- Figure 1/Fig 1B-SKS (0).jpg
- __MACOSX/Figure 1/._Fig 1B-SKS (0).jpg
- Figure 1/Fig 1C-SKR (CH, 0).jpg
- __MACOSX/Figure 1/._Fig 1C-SKR (CH, 0).jpg
- Figure 1/Fig 1D-SKRKO (D0).jpg
- __MACOSX/Figure 1/._Fig 1D-SKRKO (D0).jpg
- Figure 1/Fig 1B-SKR (0).jpg
- __MACOSX/Figure 1/._Fig 1B-SKR (0).jpg
- Figure 1/Fig 1E-SKR (DMSO, D0).jpg
- __MACOSX/Figure 1/._Fig 1E-SKR (DMSO, D0).jpg
- Figure 1/Fig 1B-SKR (15h).jpg
- __MACOSX/Figure 1/._Fig 1B-SKR (15h).jpg
- Figure 1/Fig 1C-SKRKO (CH, 0).jpg
- __MACOSX/Figure 1/._Fig 1C-SKRKO (CH, 0).jpg
- Figure 1/Fig 1E-SKRKO (CH, D0).jpg
- __MACOSX/Figure 1/._Fig 1E-SKRKO (CH, D0).jpg
- Figure 1/Fig 1D-SKR (D4).jpg
- __MACOSX/Figure 1/._Fig 1D-SKR (D4).jpg
- Figure 1/Fig 1D-SKS (D4).jpg
- __MACOSX/Figure 1/._Fig 1D-SKS (D4).jpg
- Figure 1/Fig 1B-SKRKO (15h).jpg
- __MACOSX/Figure 1/._Fig 1B-SKRKO (15h).jpg
- Figure 1/Fig 1D-SKSKO (D0).jpg
- __MACOSX/Figure 1/._Fig 1D-SKSKO (D0).jpg
- Figure 1/Fig 1E-SKR (CH, D0).jpg
- __MACOSX/Figure 1/._Fig 1E-SKR (CH, D0).jpg
- Figure 1/Fig 1E-SKRKO (DMSO, D4).jpg
- __MACOSX/Figure 1/._Fig 1E-SKRKO (DMSO, D4).jpg
- Figure 1/Fig 1C-SKRKO (CH, 15h).jpg
- __MACOSX/Figure 1/._Fig 1C-SKRKO (CH, 15h).jpg
- Figure 1/Fig 1E-SKR (DMSO, D4).jpg
- __MACOSX/Figure 1/._Fig 1E-SKR (DMSO, D4).jpg
- Figure 1/Fig 1C-SKR(DMSO, 0).jpg
- __MACOSX/Figure 1/._Fig 1C-SKR(DMSO, 0).jpg
- Figure 1/Fig 1C-SKRKO (DMSO, 0).jpg
- __MACOSX/Figure 1/._Fig 1C-SKRKO (DMSO, 0).jpg
- Figure 1/Fig 1D-SKRKO (D4).jpg
- __MACOSX/Figure 1/._Fig 1D-SKRKO (D4).jpg
- __MACOSX/._Figure 1
