# Supplementary material for: The AhR‐SRC axis as a therapeutic vulnerability in BRAFi‐resistant melanoma
Source: EMBO Mol Med. 2022 Oct 28;14(12):e15677. doi: 10.15252/emmm.202215677 (PMC9728058; doi:10.15252/emmm.202215677)
Supplement: Supplementary file 8 — Source Data for Figure 2 [file EMMM-14-e15677-s010.zip]

Archive with 36 entries (33 files):
- Figure 2/
- Figure 2/Fig 2A (AhR).jpg
- __MACOSX/
- __MACOSX/Figure 2/
- __MACOSX/Figure 2/._Fig 2A (AhR).jpg
- Figure 2/Fig 2C-501sg#2 (D7).jpg
- __MACOSX/Figure 2/._Fig 2C-501sg#2 (D7).jpg
- Figure 2/Fig 2F-SK28R (D4).jpg
- __MACOSX/Figure 2/._Fig 2F-SK28R (D4).jpg
- Figure 2/Fig 2C-501sg#2 (D0).jpg
- __MACOSX/Figure 2/._Fig 2C-501sg#2 (D0).jpg
- Figure 2/Fig 2F-SK28RKO (D4).jpg
- __MACOSX/Figure 2/._Fig 2F-SK28RKO (D4).jpg
- Figure 2/Fig 2C-501CTR (D7).jpg
- __MACOSX/Figure 2/._Fig 2C-501CTR (D7).jpg
- Figure 2/Fig 2F-SK28RKO CA-AhR (D0).jpg
- __MACOSX/Figure 2/._Fig 2F-SK28RKO CA-AhR (D0).jpg
- Figure 2/Fig 2C-501CTR (DO).jpg
- __MACOSX/Figure 2/._Fig 2C-501CTR (DO).jpg
- Figure 2/Fig 2C-501sg#1 (D7).jpg
- __MACOSX/Figure 2/._Fig 2C-501sg#1 (D7).jpg
- Figure 2/Fig 2F-SK28R (D0).jpg
- __MACOSX/Figure 2/._Fig 2F-SK28R (D0).jpg
- Figure 2/Fig 2D (HSC70).jpg
- __MACOSX/Figure 2/._Fig 2D (HSC70).jpg
- Figure 2/Fig 2F-SK28RKO CA-AhR (D4).jpg
- __MACOSX/Figure 2/._Fig 2F-SK28RKO CA-AhR (D4).jpg
- Figure 2/Fig 2A (HSC70).jpg
- __MACOSX/Figure 2/._Fig 2A (HSC70).jpg
- Figure 2/Fig 2D (AhR).jpg
- __MACOSX/Figure 2/._Fig 2D (AhR).jpg
- Figure 2/Fig 2F-SK28RKO (D0).jpg
- __MACOSX/Figure 2/._Fig 2F-SK28RKO (D0).jpg
- Figure 2/Fig 2C-501sg#1 (D0).jpg
- __MACOSX/Figure 2/._Fig 2C-501sg#1 (D0).jpg
- __MACOSX/._Figure 2
