# Supplementary material for: The AhR‐SRC axis as a therapeutic vulnerability in BRAFi‐resistant melanoma
Source: EMBO Mol Med. 2022 Oct 28;14(12):e15677. doi: 10.15252/emmm.202215677 (PMC9728058; doi:10.15252/emmm.202215677)
Supplement: Supplementary file 9 — Source Data for Figure 4 [file EMMM-14-e15677-s008.zip]

Archive with 48 entries (45 files):
- Figure 4/
- Figure 4/Fig 4B (AhR).jpg
- __MACOSX/
- __MACOSX/Figure 4/
- __MACOSX/Figure 4/._Fig 4B (AhR).jpg
- Figure 4/Fig 4C (FAK).jpg
- __MACOSX/Figure 4/._Fig 4C (FAK).jpg
- Figure 4/Fig 4B (P-FAK).jpg
- __MACOSX/Figure 4/._Fig 4B (P-FAK).jpg
- Figure 4/Fig 4C (HSC70).jpg
- __MACOSX/Figure 4/._Fig 4C (HSC70).jpg
- Figure 4/Fig 4D (AhR).jpg
- __MACOSX/Figure 4/._Fig 4D (AhR).jpg
- Figure 4/Fig 4E (P-SRC).jpg
- __MACOSX/Figure 4/._Fig 4E (P-SRC).jpg
- Figure 4/Fig 4C (AhR).jpg
- __MACOSX/Figure 4/._Fig 4C (AhR).jpg
- Figure 4/Fig 4B (FAK).jpg
- __MACOSX/Figure 4/._Fig 4B (FAK).jpg
- Figure 4/Fig 4E (HSC70).jpg
- __MACOSX/Figure 4/._Fig 4E (HSC70).jpg
- Figure 4/Fig 4A (SRC).jpg
- __MACOSX/Figure 4/._Fig 4A (SRC).jpg
- Figure 4/Fig 4E (AhR).jpg
- __MACOSX/Figure 4/._Fig 4E (AhR).jpg
- Figure 4/Fig 4C (P-SRC).jpg
- __MACOSX/Figure 4/._Fig 4C (P-SRC).jpg
- Figure 4/Fig 4D (P-SRC).jpg
- __MACOSX/Figure 4/._Fig 4D (P-SRC).jpg
- Figure 4/Fig 4B (SRC).jpg
- __MACOSX/Figure 4/._Fig 4B (SRC).jpg
- Figure 4/Fig 4C (P-FAK).jpg
- __MACOSX/Figure 4/._Fig 4C (P-FAK).jpg
- Figure 4/Fig 4B (HSC70).jpg
- __MACOSX/Figure 4/._Fig 4B (HSC70).jpg
- Figure 4/Fig 4D (SRC).jpg
- __MACOSX/Figure 4/._Fig 4D (SRC).jpg
- Figure 4/Fig 4B (P-SRC).jpg
- __MACOSX/Figure 4/._Fig 4B (P-SRC).jpg
- Figure 4/Fig 4A (AhR).jpg
- __MACOSX/Figure 4/._Fig 4A (AhR).jpg
- Figure 4/Fig 4C (SRC).jpg
- __MACOSX/Figure 4/._Fig 4C (SRC).jpg
- Figure 4/Fig 4D (HSC70).jpg
- __MACOSX/Figure 4/._Fig 4D (HSC70).jpg
- Figure 4/Fig 4E (SRC).jpg
- __MACOSX/Figure 4/._Fig 4E (SRC).jpg
- __MACOSX/._Figure 4
