# Supplementary material for: The AhR‐SRC axis as a therapeutic vulnerability in BRAFi‐resistant melanoma
Source: EMBO Mol Med. 2022 Oct 28;14(12):e15677. doi: 10.15252/emmm.202215677 (PMC9728058; doi:10.15252/emmm.202215677)
Supplement: Supplementary file 10 — Source Data for Figure 5 [file EMMM-14-e15677-s002.zip]

Archive with 26 entries (23 files):
- Figure 5/
- Figure 5/Fig 5B (Dasa, D5.jpg
- __MACOSX/
- __MACOSX/Figure 5/
- __MACOSX/Figure 5/._Fig 5B (Dasa, D5.jpg
- Figure 5/.DS_Store
- __MACOSX/Figure 5/._.DS_Store
- Figure 5/Fig 5C Das (DMSO, D5).jpg
- __MACOSX/Figure 5/._Fig 5C Das (DMSO, D5).jpg
- Figure 5/Fig 5C Das (TCDD, D5).jpg
- __MACOSX/Figure 5/._Fig 5C Das (TCDD, D5).jpg
- Figure 5/Fig 5B (DMSO, D5).jpg
- __MACOSX/Figure 5/._Fig 5B (DMSO, D5).jpg
- Figure 5/Fig 5B (Bosu, D5).jpg
- __MACOSX/Figure 5/._Fig 5B (Bosu, D5).jpg
- Figure 5/Fig 5C CTR (DMSO, D5).jpg
- __MACOSX/Figure 5/._Fig 5C CTR (DMSO, D5).jpg
- Figure 5/Fig 5C CTR (TCDD, D5).jpg
- __MACOSX/Figure 5/._Fig 5C CTR (TCDD, D5).jpg
- Figure 5/Fig 5B (DMSO, D0).jpg
- __MACOSX/Figure 5/._Fig 5B (DMSO, D0).jpg
- Figure 5/Fig 5C Das (ITE, D5).jpg
- __MACOSX/Figure 5/._Fig 5C Das (ITE, D5).jpg
- Figure 5/Fig 5C CTR (ITE, D5).jpg
- __MACOSX/Figure 5/._Fig 5C CTR (ITE, D5).jpg
- __MACOSX/._Figure 5
